# Supplementary material for: Cross-stage neural pattern similarity in the hippocampus predicts false memory derived from post-event inaccurate information
Source: Nat Commun. 2023 Apr 21;14:2299. doi: 10.1038/s41467-023-38046-y (PMC10121656; doi:10.1038/s41467-023-38046-y)
Supplement: Supplementary file 4 — Source Data [file 41467_2023_38046_MOESM4_ESM.xlsx]

## Sheet: Fig2.Exp1
Experiment	Subject ID	Gender	Group	Memory Type	Rate
Exp.1	20001	Female	Misinformation	False memory	0.447917
Exp.1	20001	Female	Misinformation	True memory	0.5
Exp.1	20001	Female	Misinformation	Correct control	0.760417
Exp.1	20001	Female	Misinformation	Incorrect control	0.239583
Exp.1	20001	Female	Misinformation	Foil	0.0520833
Exp.1	20002	Female	Misinformation	Correct control	0.729167
Exp.1	20002	Female	Misinformation	True memory	0.541667
Exp.1	20002	Female	Misinformation	Foil	0.0729167
Exp.1	20002	Female	Misinformation	Incorrect control	0.270833
Exp.1	20002	Female	Misinformation	False memory	0.385417
Exp.1	20003	Female	Misinformation	Correct control	0.739583
Exp.1	20003	Female	Misinformation	False memory	0.322917
Exp.1	20003	Female	Misinformation	Incorrect control	0.260417
Exp.1	20003	Female	Misinformation	True memory	0.5625
Exp.1	20003	Female	Misinformation	Foil	0.114583
Exp.1	20004	Male	Misinformation	Correct control	0.6875
Exp.1	20004	Male	Misinformation	False memory	0.302083
Exp.1	20004	Male	Misinformation	Foil	0.0833333
Exp.1	20004	Male	Misinformation	True memory	0.604167
Exp.1	20004	Male	Misinformation	Incorrect control	0.302083
Exp.1	20005	Female	Misinformation	Correct control	0.53125
Exp.1	20005	Female	Misinformation	Incorrect control	0.447917
Exp.1	20005	Female	Misinformation	True memory	0.447917
Exp.1	20005	Female	Misinformation	False memory	0.364583
Exp.1	20005	Female	Misinformation	Foil	0.166667
Exp.1	20007	Female	Misinformation	Incorrect control	0.40625
Exp.1	20007	Female	Misinformation	True memory	0.5
Exp.1	20007	Female	Misinformation	Foil	0.0833333
Exp.1	20007	Female	Misinformation	Correct control	0.59375
Exp.1	20007	Female	Misinformation	False memory	0.416667
Exp.1	20008	Female	Misinformation	Incorrect control	0.291667
Exp.1	20008	Female	Misinformation	Correct control	0.708333
Exp.1	20008	Female	Misinformation	True memory	0.447917
Exp.1	20008	Female	Misinformation	False memory	0.479167
Exp.1	20008	Female	Misinformation	Foil	0.0729167
Exp.1	20009	Male	Misinformation	Correct control	0.739583
Exp.1	20009	Male	Misinformation	True memory	0.489583
Exp.1	20009	Male	Misinformation	Incorrect control	0.260417
Exp.1	20009	Male	Misinformation	False memory	0.458333
Exp.1	20009	Male	Misinformation	Foil	0.0520833
Exp.1	20010	Female	Misinformation	Correct control	0.770833
Exp.1	20010	Female	Misinformation	True memory	0.65625
Exp.1	20010	Female	Misinformation	Incorrect control	0.208333
Exp.1	20010	Female	Misinformation	False memory	0.322917
Exp.1	20010	Female	Misinformation	Foil	0.0208333
Exp.1	20011	Female	Misinformation	Incorrect control	0.21875
Exp.1	20011	Female	Misinformation	Correct control	0.78125
Exp.1	20011	Female	Misinformation	True memory	0.75
Exp.1	20011	Female	Misinformation	False memory	0.21875
Exp.1	20011	Female	Misinformation	Foil	0.03125
Exp.1	20012	Female	Misinformation	Incorrect control	0.385417
Exp.1	20012	Female	Misinformation	False memory	0.552083
Exp.1	20012	Female	Misinformation	Correct control	0.614583
Exp.1	20012	Female	Misinformation	True memory	0.375
Exp.1	20012	Female	Misinformation	Foil	0.0729167
Exp.1	20013	Female	Misinformation	False memory	0.5
Exp.1	20013	Female	Misinformation	True memory	0.395833
Exp.1	20013	Female	Misinformation	Correct control	0.729167
Exp.1	20013	Female	Misinformation	Incorrect control	0.270833
Exp.1	20013	Female	Misinformation	Foil	0.104167
Exp.1	20014	Female	Misinformation	True memory	0.427083
Exp.1	20014	Female	Misinformation	Correct control	0.541667
Exp.1	20014	Female	Misinformation	False memory	0.40625
Exp.1	20014	Female	Misinformation	Incorrect control	0.447917
Exp.1	20014	Female	Misinformation	Foil	0.145833
Exp.1	20015	Male	Misinformation	Incorrect control	0.270833
Exp.1	20015	Male	Misinformation	False memory	0.364583
Exp.1	20015	Male	Misinformation	True memory	0.572917
Exp.1	20015	Male	Misinformation	Correct control	0.708333
Exp.1	20015	Male	Misinformation	Foil	0.0520833
Exp.1	20016	Female	Misinformation	Correct control	0.614583
Exp.1	20016	Female	Misinformation	False memory	0.479167
Exp.1	20016	Female	Misinformation	True memory	0.427083
Exp.1	20016	Female	Misinformation	Foil	0.09375
Exp.1	20016	Female	Misinformation	Incorrect control	0.385417
Exp.1	20019	Female	Misinformation	Correct control	0.78125
Exp.1	20019	Female	Misinformation	True memory	0.583333
Exp.1	20019	Female	Misinformation	False memory	0.3125
Exp.1	20019	Female	Misinformation	Incorrect control	0.21875
Exp.1	20019	Female	Misinformation	Foil	0.104167
Exp.1	20020	Female	Misinformation	Correct control	0.760417
Exp.1	20020	Female	Misinformation	False memory	0.375
Exp.1	20020	Female	Misinformation	Incorrect control	0.239583
Exp.1	20020	Female	Misinformation	True memory	0.510417
Exp.1	20020	Female	Misinformation	Foil	0.114583
Exp.1	20021	Male	Misinformation	Correct control	0.625
Exp.1	20021	Male	Misinformation	Incorrect control	0.375
Exp.1	20021	Male	Misinformation	False memory	0.40625
Exp.1	20021	Male	Misinformation	True memory	0.4375
Exp.1	20021	Male	Misinformation	Foil	0.15625
Exp.1	20022	Male	Misinformation	Correct control	0.645833
Exp.1	20022	Male	Misinformation	False memory	0.520833
Exp.1	20022	Male	Misinformation	Incorrect control	0.354167
Exp.1	20022	Male	Misinformation	True memory	0.375
Exp.1	20022	Male	Misinformation	Foil	0.104167
Exp.1	20023	Female	Misinformation	Incorrect control	0.28125
Exp.1	20023	Female	Misinformation	Correct control	0.71875
Exp.1	20023	Female	Misinformation	Foil	0.114583
Exp.1	20023	Female	Misinformation	True memory	0.520833
Exp.1	20023	Female	Misinformation	False memory	0.364583
Exp.1	20024	Male	Misinformation	False memory	0.479167
Exp.1	20024	Male	Misinformation	Correct control	0.59375
Exp.1	20024	Male	Misinformation	True memory	0.416667
Exp.1	20024	Male	Misinformation	Incorrect control	0.395833
Exp.1	20024	Male	Misinformation	Foil	0.104167
Exp.1	20027	Female	Misinformation	Incorrect control	0.28125
Exp.1	20027	Female	Misinformation	False memory	0.46875
Exp.1	20027	Female	Misinformation	Correct control	0.708333
Exp.1	20027	Female	Misinformation	True memory	0.489583
Exp.1	20027	Female	Misinformation	Foil	0.0416667
Exp.1	20028	Male	Misinformation	True memory	0.604167
Exp.1	20028	Male	Misinformation	Correct control	0.71875
Exp.1	20028	Male	Misinformation	False memory	0.302083
Exp.1	20028	Male	Misinformation	Incorrect control	0.270833
Exp.1	20028	Male	Misinformation	Foil	0.09375
Exp.1	20029	Male	Misinformation	True memory	0.572917
Exp.1	20029	Male	Misinformation	False memory	0.385417
Exp.1	20029	Male	Misinformation	Incorrect control	0.21875
Exp.1	20029	Male	Misinformation	Correct control	0.78125
Exp.1	20029	Male	Misinformation	Foil	0.0416667
Exp.1	20030	Male	Misinformation	Correct control	0.697917
Exp.1	20030	Male	Misinformation	False memory	0.458333
Exp.1	20030	Male	Misinformation	True memory	0.479167
Exp.1	20030	Male	Misinformation	Incorrect control	0.302083
Exp.1	20030	Male	Misinformation	Foil	0.0625
Exp.1	20031	Female	Misinformation	Correct control	0.604167
Exp.1	20031	Female	Misinformation	True memory	0.46875
Exp.1	20031	Female	Misinformation	False memory	0.4375
Exp.1	20031	Female	Misinformation	Incorrect control	0.395833
Exp.1	20031	Female	Misinformation	Foil	0.0833333
Exp.1	20033	Male	Misinformation	Incorrect control	0.40625
Exp.1	20033	Male	Misinformation	Correct control	0.5625
Exp.1	20033	Male	Misinformation	False memory	0.427083
Exp.1	20033	Male	Misinformation	True memory	0.4375
Exp.1	20033	Male	Misinformation	Foil	0.125
Exp.1	20035	Female	Misinformation	Incorrect control	0.302083
Exp.1	20035	Female	Misinformation	Correct control	0.6875
Exp.1	20035	Female	Misinformation	False memory	0.322917
Exp.1	20035	Female	Misinformation	True memory	0.520833
Exp.1	20035	Female	Misinformation	Foil	0.15625
Exp.1	20036	Female	Misinformation	Incorrect control	0.322917
Exp.1	20036	Female	Misinformation	False memory	0.572917
Exp.1	20036	Female	Misinformation	Correct control	0.677083
Exp.1	20036	Female	Misinformation	Foil	0.0520833
Exp.1	20036	Female	Misinformation	True memory	0.375
Exp.1	20037	Female	Misinformation	Incorrect control	0.291667
Exp.1	20037	Female	Misinformation	Correct control	0.708333
Exp.1	20037	Female	Misinformation	True memory	0.479167
Exp.1	20037	Female	Misinformation	False memory	0.40625
Exp.1	20037	Female	Misinformation	Foil	0.104167
Exp.1	20038	Female	Misinformation	True memory	0.510417
Exp.1	20038	Female	Misinformation	False memory	0.447917
Exp.1	20038	Female	Misinformation	Correct control	0.770833
Exp.1	20038	Female	Misinformation	Incorrect control	0.229167
Exp.1	20038	Female	Misinformation	Foil	0.0416667
Exp.1	20039	Male	Misinformation	Correct control	0.78125
Exp.1	20039	Male	Misinformation	False memory	0.541667
Exp.1	20039	Male	Misinformation	True memory	0.416667
Exp.1	20039	Male	Misinformation	Incorrect control	0.21875
Exp.1	20039	Male	Misinformation	Foil	0.0416667
Exp.1	20041	Male	Misinformation	Incorrect control	0.364583
Exp.1	20041	Male	Misinformation	False memory	0.416667
Exp.1	20041	Male	Misinformation	True memory	0.427083
Exp.1	20041	Male	Misinformation	Correct control	0.625
Exp.1	20041	Male	Misinformation	Foil	0.15625
Exp.1	20042	Male	Misinformation	Correct control	0.65625
Exp.1	20042	Male	Misinformation	False memory	0.34375
Exp.1	20042	Male	Misinformation	Incorrect control	0.302083
Exp.1	20042	Male	Misinformation	True memory	0.5625
Exp.1	20042	Male	Misinformation	Foil	0.0625
Exp.1	20043	Male	Misinformation	Correct control	0.677083
Exp.1	20043	Male	Misinformation	True memory	0.520833
Exp.1	20043	Male	Misinformation	False memory	0.375
Exp.1	20043	Male	Misinformation	Incorrect control	0.322917
Exp.1	20043	Male	Misinformation	Foil	0.104167
Exp.1	20044	Male	Misinformation	Correct control	0.739583
Exp.1	20044	Male	Misinformation	True memory	0.53125
Exp.1	20044	Male	Misinformation	False memory	0.40625
Exp.1	20044	Male	Misinformation	Incorrect control	0.260417
Exp.1	20044	Male	Misinformation	Foil	0.0625
Exp.1	20045	Male	Misinformation	Correct control	0.572917
Exp.1	20045	Male	Misinformation	True memory	0.333333
Exp.1	20045	Male	Misinformation	False memory	0.520833
Exp.1	20045	Male	Misinformation	Foil	0.145833
Exp.1	20045	Male	Misinformation	Incorrect control	0.427083
Exp.1	20046	Male	Misinformation	Correct control	0.5
Exp.1	20046	Male	Misinformation	Incorrect control	0.447917
Exp.1	20046	Male	Misinformation	Foil	0.177083
Exp.1	20046	Male	Misinformation	True memory	0.510417
Exp.1	20046	Male	Misinformation	False memory	0.291667
Exp.1	20047	Male	Misinformation	False memory	0.416667
Exp.1	20047	Male	Misinformation	Incorrect control	0.427083
Exp.1	20047	Male	Misinformation	Correct control	0.572917
Exp.1	20047	Male	Misinformation	True memory	0.447917
Exp.1	20047	Male	Misinformation	Foil	0.135417
Exp.1	20048	Male	Misinformation	True memory	0.510417
Exp.1	20048	Male	Misinformation	Correct control	0.625
Exp.1	20048	Male	Misinformation	False memory	0.364583
Exp.1	20048	Male	Misinformation	Incorrect control	0.375
Exp.1	20048	Male	Misinformation	Foil	0.09375
Exp.1	30001	Female	Neutral	False memory	0.25
Exp.1	30001	Female	Neutral	Correct control	0.614583
Exp.1	30001	Female	Neutral	True memory	0.572917
Exp.1	30001	Female	Neutral	Incorrect control	0.34375
Exp.1	30001	Female	Neutral	Foil	0.145833
Exp.1	30002	Female	Neutral	False memory	0.177083
Exp.1	30002	Female	Neutral	Foil	0.15625
Exp.1	30002	Female	Neutral	Incorrect control	0.479167
Exp.1	30002	Female	Neutral	Correct control	0.520833
Exp.1	30002	Female	Neutral	True memory	0.645833
Exp.1	30003	Female	Neutral	True memory	0.614583
Exp.1	30003	Female	Neutral	Incorrect control	0.385417
Exp.1	30003	Female	Neutral	False memory	0.260417
Exp.1	30003	Female	Neutral	Correct control	0.604167
Exp.1	30003	Female	Neutral	Foil	0.125
Exp.1	30005	Female	Neutral	False memory	0.229167
Exp.1	30005	Female	Neutral	Correct control	0.583333
Exp.1	30005	Female	Neutral	True memory	0.59375
Exp.1	30005	Female	Neutral	Incorrect control	0.416667
Exp.1	30005	Female	Neutral	Foil	0.166667
Exp.1	30006	Female	Neutral	Incorrect control	0.489583
Exp.1	30006	Female	Neutral	Correct control	0.489583
Exp.1	30006	Female	Neutral	Foil	0.15625
Exp.1	30006	Female	Neutral	True memory	0.604167
Exp.1	30006	Female	Neutral	False memory	0.229167
Exp.1	30007	Female	Neutral	Foil	0.1875
Exp.1	30007	Female	Neutral	True memory	0.53125
Exp.1	30007	Female	Neutral	Incorrect control	0.489583
Exp.1	30007	Female	Neutral	Correct control	0.5
Exp.1	30007	Female	Neutral	False memory	0.28125
Exp.1	30009	Female	Neutral	Correct control	0.583333
Exp.1	30009	Female	Neutral	True memory	0.604167
Exp.1	30009	Female	Neutral	False memory	0.197917
Exp.1	30009	Female	Neutral	Foil	0.197917
Exp.1	30009	Female	Neutral	Incorrect control	0.40625
Exp.1	30010	Female	Neutral	Correct control	0.541667
Exp.1	30010	Female	Neutral	Incorrect control	0.458333
Exp.1	30010	Female	Neutral	True memory	0.5625
Exp.1	30010	Female	Neutral	False memory	0.270833
Exp.1	30010	Female	Neutral	Foil	0.15625
Exp.1	30011	Female	Neutral	True memory	0.6875
Exp.1	30011	Female	Neutral	Incorrect control	0.364583
Exp.1	30011	Female	Neutral	Foil	0.125
Exp.1	30011	Female	Neutral	False memory	0.1875
Exp.1	30011	Female	Neutral	Correct control	0.635417
Exp.1	30013	Female	Neutral	Correct control	0.510417
Exp.1	30013	Female	Neutral	False memory	0.229167
Exp.1	30013	Female	Neutral	Incorrect control	0.46875
Exp.1	30013	Female	Neutral	True memory	0.635417
Exp.1	30013	Female	Neutral	Foil	0.135417
Exp.1	30015	Female	Neutral	Correct control	0.645833
Exp.1	30015	Female	Neutral	False memory	0.177083
Exp.1	30015	Female	Neutral	True memory	0.645833
Exp.1	30015	Female	Neutral	Incorrect control	0.34375
Exp.1	30015	Female	Neutral	Foil	0.177083
Exp.1	30016	Female	Neutral	Correct control	0.572917
Exp.1	30016	Female	Neutral	Incorrect control	0.416667
Exp.1	30016	Female	Neutral	True memory	0.604167
Exp.1	30016	Female	Neutral	False memory	0.260417
Exp.1	30016	Female	Neutral	Foil	0.135417
Exp.1	30018	Female	Neutral	Correct control	0.5625
Exp.1	30018	Female	Neutral	Foil	0.114583
Exp.1	30018	Female	Neutral	False memory	0.28125
Exp.1	30018	Female	Neutral	Incorrect control	0.416667
Exp.1	30018	Female	Neutral	True memory	0.59375
Exp.1	30020	Female	Neutral	Foil	0.114583
Exp.1	30020	Female	Neutral	True memory	0.59375
Exp.1	30020	Female	Neutral	Correct control	0.5
Exp.1	30020	Female	Neutral	False memory	0.291667
Exp.1	30020	Female	Neutral	Incorrect control	0.489583
Exp.1	30021	Female	Neutral	Correct control	0.625
Exp.1	30021	Female	Neutral	True memory	0.583333
Exp.1	30021	Female	Neutral	Incorrect control	0.364583
Exp.1	30021	Female	Neutral	Foil	0.1875
Exp.1	30021	Female	Neutral	False memory	0.229167
Exp.1	30023	Female	Neutral	Correct control	0.510417
Exp.1	30023	Female	Neutral	Incorrect control	0.46875
Exp.1	30023	Female	Neutral	True memory	0.552083
Exp.1	30023	Female	Neutral	False memory	0.270833
Exp.1	30023	Female	Neutral	Foil	0.177083
Exp.1	30024	Female	Neutral	Incorrect control	0.447917
Exp.1	30024	Female	Neutral	True memory	0.614583
Exp.1	30024	Female	Neutral	False memory	0.260417
Exp.1	30024	Female	Neutral	Correct control	0.53125
Exp.1	30024	Female	Neutral	Foil	0.104167
Exp.1	30025	Male	Neutral	Correct control	0.489583
Exp.1	30025	Male	Neutral	False memory	0.260417
Exp.1	30025	Male	Neutral	True memory	0.510417
Exp.1	30025	Male	Neutral	Incorrect control	0.5
Exp.1	30025	Male	Neutral	Foil	0.229167
Exp.1	30027	Female	Neutral	Incorrect control	0.447917
Exp.1	30027	Female	Neutral	False memory	0.3125
Exp.1	30027	Female	Neutral	True memory	0.53125
Exp.1	30027	Female	Neutral	Correct control	0.552083
Exp.1	30027	Female	Neutral	Foil	0.15625
Exp.1	30029	Female	Neutral	Incorrect control	0.395833
Exp.1	30029	Female	Neutral	True memory	0.65625
Exp.1	30029	Female	Neutral	Correct control	0.604167
Exp.1	30029	Female	Neutral	False memory	0.239583
Exp.1	30029	Female	Neutral	Foil	0.104167
Exp.1	30031	Female	Neutral	Correct control	0.541667
Exp.1	30031	Female	Neutral	False memory	0.260417
Exp.1	30031	Female	Neutral	Foil	0.1875
Exp.1	30031	Female	Neutral	Incorrect control	0.4375
Exp.1	30031	Female	Neutral	True memory	0.552083
Exp.1	30032	Male	Neutral	Incorrect control	0.4375
Exp.1	30032	Male	Neutral	Correct control	0.5625
Exp.1	30032	Male	Neutral	True memory	0.677083
Exp.1	30032	Male	Neutral	Foil	0.104167
Exp.1	30032	Male	Neutral	False memory	0.208333
Exp.1	30033	Male	Neutral	Correct control	0.65625
Exp.1	30033	Male	Neutral	Foil	0.15625
Exp.1	30033	Male	Neutral	False memory	0.166667
Exp.1	30033	Male	Neutral	Incorrect control	0.333333
Exp.1	30033	Male	Neutral	True memory	0.677083
Exp.1	30034	Female	Neutral	True memory	0.635417
Exp.1	30034	Female	Neutral	Correct control	0.552083
Exp.1	30034	Female	Neutral	Incorrect control	0.447917
Exp.1	30034	Female	Neutral	False memory	0.21875
Exp.1	30034	Female	Neutral	Foil	0.145833
Exp.1	30035	Female	Neutral	Correct control	0.604167
Exp.1	30035	Female	Neutral	True memory	0.677083
Exp.1	30035	Female	Neutral	False memory	0.177083
Exp.1	30035	Female	Neutral	Foil	0.135417
Exp.1	30035	Female	Neutral	Incorrect control	0.395833
Exp.1	30036	Male	Neutral	False memory	0.229167
Exp.1	30036	Male	Neutral	Foil	0.1875
Exp.1	30036	Male	Neutral	Correct control	0.583333
Exp.1	30036	Male	Neutral	True memory	0.5625
Exp.1	30036	Male	Neutral	Incorrect control	0.416667
Exp.1	30037	Male	Neutral	Correct control	0.614583
Exp.1	30037	Male	Neutral	True memory	0.635417
Exp.1	30037	Male	Neutral	Incorrect control	0.385417
Exp.1	30037	Male	Neutral	False memory	0.21875
Exp.1	30037	Male	Neutral	Foil	0.145833
Exp.1	30038	Male	Neutral	True memory	0.541667
Exp.1	30038	Male	Neutral	Correct control	0.552083
Exp.1	30038	Male	Neutral	Incorrect control	0.427083
Exp.1	30038	Male	Neutral	False memory	0.239583
Exp.1	30038	Male	Neutral	Foil	0.21875
Exp.1	30039	Male	Neutral	False memory	0.3125
Exp.1	30039	Male	Neutral	Incorrect control	0.4375
Exp.1	30039	Male	Neutral	Correct control	0.5625
Exp.1	30039	Male	Neutral	True memory	0.541667
Exp.1	30039	Male	Neutral	Foil	0.125
Exp.1	30041	Male	Neutral	False memory	0.208333
Exp.1	30041	Male	Neutral	Incorrect control	0.427083
Exp.1	30041	Male	Neutral	Correct control	0.572917
Exp.1	30041	Male	Neutral	Foil	0.197917
Exp.1	30041	Male	Neutral	True memory	0.59375
Exp.1	30042	Male	Neutral	Incorrect control	0.46875
Exp.1	30042	Male	Neutral	True memory	0.5625
Exp.1	30042	Male	Neutral	Correct control	0.53125
Exp.1	30042	Male	Neutral	Foil	0.177083
Exp.1	30042	Male	Neutral	False memory	0.260417
Exp.1	30044	Male	Neutral	True memory	0.604167
Exp.1	30044	Male	Neutral	Foil	0.114583
Exp.1	30044	Male	Neutral	Incorrect control	0.479167
Exp.1	30044	Male	Neutral	False memory	0.28125
Exp.1	30044	Male	Neutral	Correct control	0.510417
Exp.1	30046	Male	Neutral	Correct control	0.541667
Exp.1	30046	Male	Neutral	Incorrect control	0.447917
Exp.1	30046	Male	Neutral	Foil	0.135417
Exp.1	30046	Male	Neutral	True memory	0.583333
Exp.1	30046	Male	Neutral	False memory	0.28125
Exp.1	30047	Male	Neutral	Correct control	0.5
Exp.1	30047	Male	Neutral	Incorrect control	0.5
Exp.1	30047	Male	Neutral	True memory	0.760417
Exp.1	30047	Male	Neutral	Foil	0.0833333
Exp.1	30047	Male	Neutral	False memory	0.15625
Exp.1	30048	Male	Neutral	True memory	0.645833
Exp.1	30048	Male	Neutral	Correct control	0.552083
Exp.1	30048	Male	Neutral	Incorrect control	0.447917
Exp.1	30048	Male	Neutral	Foil	0.09375
Exp.1	30048	Male	Neutral	False memory	0.25
Exp.1	30050	Male	Neutral	False memory	0.21875
Exp.1	30050	Male	Neutral	Foil	0.125
Exp.1	30050	Male	Neutral	True memory	0.614583
Exp.1	30050	Male	Neutral	Correct control	0.614583
Exp.1	30050	Male	Neutral	Incorrect control	0.364583
Exp.1	30051	Male	Neutral	True memory	0.739583
Exp.1	30051	Male	Neutral	False memory	0.177083
Exp.1	30051	Male	Neutral	Incorrect control	0.385417
Exp.1	30051	Male	Neutral	Correct control	0.583333
Exp.1	30051	Male	Neutral	Foil	0.0833333
Exp.1	30052	Male	Neutral	Incorrect control	0.40625
Exp.1	30052	Male	Neutral	Correct control	0.59375
Exp.1	30052	Male	Neutral	False memory	0.34375
Exp.1	30052	Male	Neutral	True memory	0.53125
Exp.1	30052	Male	Neutral	Foil	0.114583
Exp.1	30053	Male	Neutral	True memory	0.552083
Exp.1	30053	Male	Neutral	Correct control	0.510417
Exp.1	30053	Male	Neutral	Incorrect control	0.479167
Exp.1	30053	Male	Neutral	Foil	0.15625
Exp.1	30053	Male	Neutral	False memory	0.291667
Exp.1	30054	Male	Neutral	True memory	0.53125
Exp.1	30054	Male	Neutral	Correct control	0.520833
Exp.1	30054	Male	Neutral	Incorrect control	0.46875
Exp.1	30054	Male	Neutral	False memory	0.354167
Exp.1	30054	Male	Neutral	Foil	0.104167
Exp.1	30055	Male	Neutral	Foil	0.177083
Exp.1	30055	Male	Neutral	Incorrect control	0.520833
Exp.1	30055	Male	Neutral	False memory	0.291667
Exp.1	30055	Male	Neutral	Correct control	0.479167
Exp.1	30055	Male	Neutral	True memory	0.53125
Exp.1	30056	Male	Neutral	Correct control	0.479167
Exp.1	30056	Male	Neutral	False memory	0.364583
Exp.1	30056	Male	Neutral	Incorrect control	0.5
Exp.1	30056	Male	Neutral	Foil	0.177083
Exp.1	30056	Male	Neutral	True memory	0.458333
Exp.1	10001	Female	Consistent	True memory	0.78125
Exp.1	10001	Female	Consistent	Incorrect control	0.270833
Exp.1	10001	Female	Consistent	Correct control	0.729167
Exp.1	10001	Female	Consistent	Foil	0.0833333
Exp.1	10001	Female	Consistent	False memory	0.125
Exp.1	10002	Female	Consistent	True memory	0.78125
Exp.1	10002	Female	Consistent	Foil	0.0729167
Exp.1	10002	Female	Consistent	Incorrect control	0.40625
Exp.1	10002	Female	Consistent	Correct control	0.572917
Exp.1	10002	Female	Consistent	False memory	0.135417
Exp.1	10003	Female	Consistent	False memory	0.125
Exp.1	10003	Female	Consistent	True memory	0.75
Exp.1	10003	Female	Consistent	Incorrect control	0.34375
Exp.1	10003	Female	Consistent	Correct control	0.645833
Exp.1	10003	Female	Consistent	Foil	0.125
Exp.1	10004	Female	Consistent	True memory	0.864583
Exp.1	10004	Female	Consistent	Correct control	0.8125
Exp.1	10004	Female	Consistent	Incorrect control	0.177083
Exp.1	10004	Female	Consistent	Foil	0.0520833
Exp.1	10004	Female	Consistent	False memory	0.0833333
Exp.1	10005	Female	Consistent	Correct control	0.583333
Exp.1	10005	Female	Consistent	True memory	0.729167
Exp.1	10005	Female	Consistent	False memory	0.15625
Exp.1	10005	Female	Consistent	Incorrect control	0.40625
Exp.1	10005	Female	Consistent	Foil	0.114583
Exp.1	10007	Female	Consistent	True memory	0.864583
Exp.1	10007	Female	Consistent	Correct control	0.739583
Exp.1	10007	Female	Consistent	Incorrect control	0.260417
Exp.1	10007	Female	Consistent	Foil	0.0625
Exp.1	10007	Female	Consistent	False memory	0.0520833
Exp.1	10008	Female	Consistent	True memory	0.791667
Exp.1	10008	Female	Consistent	Correct control	0.770833
Exp.1	10008	Female	Consistent	False memory	0.135417
Exp.1	10008	Female	Consistent	Incorrect control	0.229167
Exp.1	10008	Female	Consistent	Foil	0.0729167
Exp.1	10009	Female	Consistent	Correct control	0.71875
Exp.1	10009	Female	Consistent	Incorrect control	0.28125
Exp.1	10009	Female	Consistent	True memory	0.71875
Exp.1	10009	Female	Consistent	Foil	0.104167
Exp.1	10009	Female	Consistent	False memory	0.177083
Exp.1	10010	Male	Consistent	True memory	0.739583
Exp.1	10010	Male	Consistent	Correct control	0.677083
Exp.1	10010	Male	Consistent	False memory	0.15625
Exp.1	10010	Male	Consistent	Incorrect control	0.322917
Exp.1	10010	Male	Consistent	Foil	0.104167
Exp.1	10011	Female	Consistent	Correct control	0.5625
Exp.1	10011	Female	Consistent	True memory	0.614583
Exp.1	10011	Female	Consistent	Incorrect control	0.427083
Exp.1	10011	Female	Consistent	False memory	0.25
Exp.1	10011	Female	Consistent	Foil	0.135417
Exp.1	10012	Female	Consistent	Incorrect control	0.239583
Exp.1	10012	Female	Consistent	Correct control	0.75
Exp.1	10012	Female	Consistent	False memory	0.145833
Exp.1	10012	Female	Consistent	True memory	0.71875
Exp.1	10012	Female	Consistent	Foil	0.125
Exp.1	10013	Female	Consistent	False memory	0.135417
Exp.1	10013	Female	Consistent	True memory	0.677083
Exp.1	10013	Female	Consistent	Correct control	0.604167
Exp.1	10013	Female	Consistent	Incorrect control	0.385417
Exp.1	10013	Female	Consistent	Foil	0.166667
Exp.1	10014	Female	Consistent	Correct control	0.791667
Exp.1	10014	Female	Consistent	True memory	0.833333
Exp.1	10014	Female	Consistent	Incorrect control	0.208333
Exp.1	10014	Female	Consistent	False memory	0.125
Exp.1	10014	Female	Consistent	Foil	0.03125
Exp.1	10015	Male	Consistent	Correct control	0.6875
Exp.1	10015	Male	Consistent	Foil	0.135417
Exp.1	10015	Male	Consistent	Incorrect control	0.3125
Exp.1	10015	Male	Consistent	False memory	0.1875
Exp.1	10015	Male	Consistent	True memory	0.677083
Exp.1	10016	Male	Consistent	False memory	0.21875
Exp.1	10016	Male	Consistent	True memory	0.677083
Exp.1	10016	Male	Consistent	Incorrect control	0.322917
Exp.1	10016	Male	Consistent	Correct control	0.645833
Exp.1	10016	Male	Consistent	Foil	0.09375
Exp.1	10017	Female	Consistent	Incorrect control	0.34375
Exp.1	10017	Female	Consistent	True memory	0.770833
Exp.1	10017	Female	Consistent	Correct control	0.635417
Exp.1	10017	Female	Consistent	False memory	0.15625
Exp.1	10017	Female	Consistent	Foil	0.0625
Exp.1	10018	Male	Consistent	Incorrect control	0.302083
Exp.1	10018	Male	Consistent	False memory	0.166667
Exp.1	10018	Male	Consistent	Correct control	0.697917
Exp.1	10018	Male	Consistent	Foil	0.0520833
Exp.1	10018	Male	Consistent	True memory	0.78125
Exp.1	10019	Male	Consistent	True memory	0.8125
Exp.1	10019	Male	Consistent	Correct control	0.625
Exp.1	10019	Male	Consistent	Incorrect control	0.364583
Exp.1	10019	Male	Consistent	Foil	0.104167
Exp.1	10019	Male	Consistent	False memory	0.0833333
Exp.1	10020	Female	Consistent	Correct control	0.677083
Exp.1	10020	Female	Consistent	True memory	0.802083
Exp.1	10020	Female	Consistent	Incorrect control	0.3125
Exp.1	10020	Female	Consistent	Foil	0.09375
Exp.1	10020	Female	Consistent	False memory	0.104167
Exp.1	10021	Female	Consistent	Correct control	0.614583
Exp.1	10021	Female	Consistent	True memory	0.697917
Exp.1	10021	Female	Consistent	Incorrect control	0.385417
Exp.1	10021	Female	Consistent	False memory	0.25
Exp.1	10021	Female	Consistent	Foil	0.0520833
Exp.1	10022	Female	Consistent	True memory	0.8125
Exp.1	10022	Female	Consistent	False memory	0.114583
Exp.1	10022	Female	Consistent	Correct control	0.677083
Exp.1	10022	Female	Consistent	Incorrect control	0.322917
Exp.1	10022	Female	Consistent	Foil	0.0729167
Exp.1	10023	Male	Consistent	True memory	0.6875
Exp.1	10023	Male	Consistent	Correct control	0.677083
Exp.1	10023	Male	Consistent	False memory	0.260417
Exp.1	10023	Male	Consistent	Incorrect control	0.322917
Exp.1	10023	Male	Consistent	Foil	0.0520833
Exp.1	10024	Female	Consistent	Correct control	0.645833
Exp.1	10024	Female	Consistent	True memory	0.802083
Exp.1	10024	Female	Consistent	Incorrect control	0.34375
Exp.1	10024	Female	Consistent	Foil	0.0729167
Exp.1	10024	Female	Consistent	False memory	0.125
Exp.1	10025	Female	Consistent	Correct control	0.802083
Exp.1	10025	Female	Consistent	Incorrect control	0.197917
Exp.1	10025	Female	Consistent	True memory	0.916667
Exp.1	10025	Female	Consistent	False memory	0.0520833
Exp.1	10025	Female	Consistent	Foil	0.03125
Exp.1	10026	Male	Consistent	False memory	0.0729167
Exp.1	10026	Male	Consistent	Incorrect control	0.166667
Exp.1	10026	Male	Consistent	Correct control	0.8125
Exp.1	10026	Male	Consistent	True memory	0.90625
Exp.1	10026	Male	Consistent	Foil	0.0208333
Exp.1	10027	Female	Consistent	Incorrect control	0.177083
Exp.1	10027	Female	Consistent	Correct control	0.802083
Exp.1	10027	Female	Consistent	True memory	0.885417
Exp.1	10027	Female	Consistent	False memory	0.104167
Exp.1	10027	Female	Consistent	Foil	0
Exp.1	10028	Female	Consistent	True memory	0.71875
Exp.1	10028	Female	Consistent	Correct control	0.6875
Exp.1	10028	Female	Consistent	Incorrect control	0.3125
Exp.1	10028	Female	Consistent	False memory	0.177083
Exp.1	10028	Female	Consistent	Foil	0.0833333
Exp.1	10029	Male	Consistent	Foil	0.145833
Exp.1	10029	Male	Consistent	Correct control	0.614583
Exp.1	10029	Male	Consistent	True memory	0.625
Exp.1	10029	Male	Consistent	Incorrect control	0.385417
Exp.1	10029	Male	Consistent	False memory	0.229167
Exp.1	10030	Male	Consistent	Incorrect control	0.260417
Exp.1	10030	Male	Consistent	True memory	0.75
Exp.1	10030	Male	Consistent	False memory	0.197917
Exp.1	10030	Male	Consistent	Correct control	0.729167
Exp.1	10030	Male	Consistent	Foil	0.03125
Exp.1	10031	Male	Consistent	Correct control	0.729167
Exp.1	10031	Male	Consistent	True memory	0.791667
Exp.1	10031	Male	Consistent	Incorrect control	0.270833
Exp.1	10031	Male	Consistent	Foil	0.104167
Exp.1	10031	Male	Consistent	False memory	0.104167
Exp.1	10032	Male	Consistent	True memory	0.90625
Exp.1	10032	Male	Consistent	False memory	0.0520833
Exp.1	10032	Male	Consistent	Correct control	0.864583
Exp.1	10032	Male	Consistent	Incorrect control	0.135417
Exp.1	10032	Male	Consistent	Foil	0.0416667
Exp.1	10033	Male	Consistent	True memory	0.6875
Exp.1	10033	Male	Consistent	Incorrect control	0.385417
Exp.1	10033	Male	Consistent	Foil	0.125
Exp.1	10033	Male	Consistent	Correct control	0.59375
Exp.1	10033	Male	Consistent	False memory	0.177083
Exp.1	10034	Male	Consistent	True memory	0.65625
Exp.1	10034	Male	Consistent	Correct control	0.614583
Exp.1	10034	Male	Consistent	False memory	0.229167
Exp.1	10034	Male	Consistent	Incorrect control	0.375
Exp.1	10034	Male	Consistent	Foil	0.114583
Exp.1	10035	Male	Consistent	Correct control	0.802083
Exp.1	10035	Male	Consistent	False memory	0.09375
Exp.1	10035	Male	Consistent	Incorrect control	0.197917
Exp.1	10035	Male	Consistent	True memory	0.854167
Exp.1	10035	Male	Consistent	Foil	0.0520833
Exp.1	10036	Male	Consistent	True memory	0.885417
Exp.1	10036	Male	Consistent	Correct control	0.802083
Exp.1	10036	Male	Consistent	Incorrect control	0.197917
Exp.1	10036	Male	Consistent	False memory	0.0833333
Exp.1	10036	Male	Consistent	Foil	0.03125
Exp.1	10037	Male	Consistent	Incorrect control	0.395833
Exp.1	10037	Male	Consistent	True memory	0.677083
Exp.1	10037	Male	Consistent	Correct control	0.604167
Exp.1	10037	Male	Consistent	False memory	0.25
Exp.1	10037	Male	Consistent	Foil	0.0625
Exp.1	10038	Male	Consistent	Correct control	0.65625
Exp.1	10038	Male	Consistent	Incorrect control	0.34375
Exp.1	10038	Male	Consistent	False memory	0.15625
Exp.1	10038	Male	Consistent	True memory	0.708333
Exp.1	10038	Male	Consistent	Foil	0.125
Exp.1	10039	Male	Consistent	Correct control	0.760417
Exp.1	10039	Male	Consistent	False memory	0.166667
Exp.1	10039	Male	Consistent	Foil	0.0729167
Exp.1	10039	Male	Consistent	True memory	0.760417
Exp.1	10039	Male	Consistent	Incorrect control	0.239583
Exp.1	10040	Male	Consistent	Correct control	0.71875
Exp.1	10040	Male	Consistent	Foil	0.104167
Exp.1	10040	Male	Consistent	True memory	0.75
Exp.1	10040	Male	Consistent	Incorrect control	0.270833
Exp.1	10040	Male	Consistent	False memory	0.145833
Exp.1	10041	Male	Consistent	Correct control	0.59375
Exp.1	10041	Male	Consistent	True memory	0.625
Exp.1	10041	Male	Consistent	Incorrect control	0.40625
Exp.1	10041	Male	Consistent	False memory	0.21875
Exp.1	10041	Male	Consistent	Foil	0.145833

## Sheet: Fig2.Exp2
Experiment	Subject ID	Gender	Group	Memory Type	Rate
Exp.2	2001	Female	Misinformation	True memory	0.427083
Exp.2	2001	Female	Misinformation	False memory	0.395833
Exp.2	2001	Female	Misinformation	Foil	0.166667
Exp.2	2001	Female	Misinformation	Correct control	0.552083
Exp.2	2001	Female	Misinformation	Incorrect control	0.447917
Exp.2	2002	Female	Misinformation	True memory	0.447917
Exp.2	2002	Female	Misinformation	False memory	0.4375
Exp.2	2002	Female	Misinformation	Foil	0.114583
Exp.2	2002	Female	Misinformation	Correct control	0.677083
Exp.2	2002	Female	Misinformation	Incorrect control	0.322917
Exp.2	2003	Male	Misinformation	True memory	0.447917
Exp.2	2003	Male	Misinformation	False memory	0.375
Exp.2	2003	Male	Misinformation	Foil	0.177083
Exp.2	2003	Male	Misinformation	Correct control	0.458333
Exp.2	2003	Male	Misinformation	Incorrect control	0.53125
Exp.2	2004	Female	Misinformation	True memory	0.375
Exp.2	2004	Female	Misinformation	False memory	0.458333
Exp.2	2004	Female	Misinformation	Foil	0.166667
Exp.2	2004	Female	Misinformation	Correct control	0.510417
Exp.2	2004	Female	Misinformation	Incorrect control	0.489583
Exp.2	2005	Female	Misinformation	True memory	0.34375
Exp.2	2005	Female	Misinformation	False memory	0.5
Exp.2	2005	Female	Misinformation	Foil	0.15625
Exp.2	2005	Female	Misinformation	Correct control	0.552083
Exp.2	2005	Female	Misinformation	Incorrect control	0.4375
Exp.2	2007	Female	Misinformation	True memory	0.53125
Exp.2	2007	Female	Misinformation	False memory	0.385417
Exp.2	2007	Female	Misinformation	Foil	0.0833333
Exp.2	2007	Female	Misinformation	Correct control	0.708333
Exp.2	2007	Female	Misinformation	Incorrect control	0.28125
Exp.2	2008	Female	Misinformation	True memory	0.4375
Exp.2	2008	Female	Misinformation	False memory	0.46875
Exp.2	2008	Female	Misinformation	Foil	0.0833333
Exp.2	2008	Female	Misinformation	Correct control	0.75
Exp.2	2008	Female	Misinformation	Incorrect control	0.229167
Exp.2	2009	Female	Misinformation	True memory	0.489583
Exp.2	2009	Female	Misinformation	False memory	0.375
Exp.2	2009	Female	Misinformation	Foil	0.135417
Exp.2	2009	Female	Misinformation	Correct control	0.5625
Exp.2	2009	Female	Misinformation	Incorrect control	0.4375
Exp.2	2010	Female	Misinformation	True memory	0.479167
Exp.2	2010	Female	Misinformation	False memory	0.427083
Exp.2	2010	Female	Misinformation	Foil	0.09375
Exp.2	2010	Female	Misinformation	Correct control	0.645833
Exp.2	2010	Female	Misinformation	Incorrect control	0.354167
Exp.2	2011	Female	Misinformation	True memory	0.489583
Exp.2	2011	Female	Misinformation	False memory	0.322917
Exp.2	2011	Female	Misinformation	Foil	0.177083
Exp.2	2011	Female	Misinformation	Correct control	0.552083
Exp.2	2011	Female	Misinformation	Incorrect control	0.447917
Exp.2	2012	Female	Misinformation	True memory	0.354167
Exp.2	2012	Female	Misinformation	False memory	0.447917
Exp.2	2012	Female	Misinformation	Foil	0.177083
Exp.2	2012	Female	Misinformation	Correct control	0.552083
Exp.2	2012	Female	Misinformation	Incorrect control	0.447917
Exp.2	2013	Female	Misinformation	True memory	0.322917
Exp.2	2013	Female	Misinformation	False memory	0.53125
Exp.2	2013	Female	Misinformation	Foil	0.135417
Exp.2	2013	Female	Misinformation	Correct control	0.59375
Exp.2	2013	Female	Misinformation	Incorrect control	0.395833
Exp.2	2014	Female	Misinformation	True memory	0.59375
Exp.2	2014	Female	Misinformation	False memory	0.322917
Exp.2	2014	Female	Misinformation	Foil	0.0729167
Exp.2	2014	Female	Misinformation	Correct control	0.65625
Exp.2	2014	Female	Misinformation	Incorrect control	0.34375
Exp.2	2015	Female	Misinformation	True memory	0.46875
Exp.2	2015	Female	Misinformation	False memory	0.395833
Exp.2	2015	Female	Misinformation	Foil	0.125
Exp.2	2015	Female	Misinformation	Correct control	0.552083
Exp.2	2015	Female	Misinformation	Incorrect control	0.427083
Exp.2	2016	Female	Misinformation	True memory	0.34375
Exp.2	2016	Female	Misinformation	False memory	0.552083
Exp.2	2016	Female	Misinformation	Foil	0.104167
Exp.2	2016	Female	Misinformation	Correct control	0.666667
Exp.2	2016	Female	Misinformation	Incorrect control	0.322917
Exp.2	2017	Female	Misinformation	True memory	0.458333
Exp.2	2017	Female	Misinformation	False memory	0.40625
Exp.2	2017	Female	Misinformation	Foil	0.125
Exp.2	2017	Female	Misinformation	Correct control	0.666667
Exp.2	2017	Female	Misinformation	Incorrect control	0.333333
Exp.2	2018	Female	Misinformation	True memory	0.4375
Exp.2	2018	Female	Misinformation	False memory	0.34375
Exp.2	2018	Female	Misinformation	Foil	0.21875
Exp.2	2018	Female	Misinformation	Correct control	0.520833
Exp.2	2018	Female	Misinformation	Incorrect control	0.458333
Exp.2	2019	Female	Misinformation	True memory	0.354167
Exp.2	2019	Female	Misinformation	False memory	0.5
Exp.2	2019	Female	Misinformation	Foil	0.145833
Exp.2	2019	Female	Misinformation	Correct control	0.625
Exp.2	2019	Female	Misinformation	Incorrect control	0.354167
Exp.2	2021	Female	Misinformation	True memory	0.354167
Exp.2	2021	Female	Misinformation	False memory	0.541667
Exp.2	2021	Female	Misinformation	Foil	0.104167
Exp.2	2021	Female	Misinformation	Correct control	0.677083
Exp.2	2021	Female	Misinformation	Incorrect control	0.3125
Exp.2	2022	Female	Misinformation	True memory	0.364583
Exp.2	2022	Female	Misinformation	False memory	0.4375
Exp.2	2022	Female	Misinformation	Foil	0.197917
Exp.2	2022	Female	Misinformation	Correct control	0.427083
Exp.2	2022	Female	Misinformation	Incorrect control	0.572917
Exp.2	2023	Female	Misinformation	True memory	0.510417
Exp.2	2023	Female	Misinformation	False memory	0.375
Exp.2	2023	Female	Misinformation	Foil	0.114583
Exp.2	2023	Female	Misinformation	Correct control	0.645833
Exp.2	2023	Female	Misinformation	Incorrect control	0.354167
Exp.2	2024	Female	Misinformation	True memory	0.385417
Exp.2	2024	Female	Misinformation	False memory	0.489583
Exp.2	2024	Female	Misinformation	Foil	0.104167
Exp.2	2024	Female	Misinformation	Correct control	0.625
Exp.2	2024	Female	Misinformation	Incorrect control	0.364583
Exp.2	2025	Female	Misinformation	True memory	0.520833
Exp.2	2025	Female	Misinformation	False memory	0.364583
Exp.2	2025	Female	Misinformation	Foil	0.114583
Exp.2	2025	Female	Misinformation	Correct control	0.572917
Exp.2	2025	Female	Misinformation	Incorrect control	0.427083
Exp.2	2026	Female	Misinformation	True memory	0.458333
Exp.2	2026	Female	Misinformation	False memory	0.333333
Exp.2	2026	Female	Misinformation	Foil	0.1875
Exp.2	2026	Female	Misinformation	Correct control	0.53125
Exp.2	2026	Female	Misinformation	Incorrect control	0.427083
Exp.2	2027	Female	Misinformation	True memory	0.427083
Exp.2	2027	Female	Misinformation	False memory	0.427083
Exp.2	2027	Female	Misinformation	Foil	0.145833
Exp.2	2027	Female	Misinformation	Correct control	0.59375
Exp.2	2027	Female	Misinformation	Incorrect control	0.395833
Exp.2	2028	Female	Misinformation	True memory	0.5
Exp.2	2028	Female	Misinformation	False memory	0.375
Exp.2	2028	Female	Misinformation	Foil	0.114583
Exp.2	2028	Female	Misinformation	Correct control	0.552083
Exp.2	2028	Female	Misinformation	Incorrect control	0.447917
Exp.2	2029	Male	Misinformation	True memory	0.541667
Exp.2	2029	Male	Misinformation	False memory	0.3125
Exp.2	2029	Male	Misinformation	Foil	0.135417
Exp.2	2029	Male	Misinformation	Correct control	0.635417
Exp.2	2029	Male	Misinformation	Incorrect control	0.364583
Exp.2	2030	Male	Misinformation	True memory	0.625
Exp.2	2030	Male	Misinformation	False memory	0.302083
Exp.2	2030	Male	Misinformation	Foil	0.0729167
Exp.2	2030	Male	Misinformation	Correct control	0.635417
Exp.2	2030	Male	Misinformation	Incorrect control	0.354167
Exp.2	2032	Male	Misinformation	True memory	0.479167
Exp.2	2032	Male	Misinformation	False memory	0.385417
Exp.2	2032	Male	Misinformation	Foil	0.135417
Exp.2	2032	Male	Misinformation	Correct control	0.53125
Exp.2	2032	Male	Misinformation	Incorrect control	0.46875
Exp.2	2033	Male	Misinformation	True memory	0.5
Exp.2	2033	Male	Misinformation	False memory	0.416667
Exp.2	2033	Male	Misinformation	Foil	0.0833333
Exp.2	2033	Male	Misinformation	Correct control	0.604167
Exp.2	2033	Male	Misinformation	Incorrect control	0.395833
Exp.2	2034	Male	Misinformation	True memory	0.458333
Exp.2	2034	Male	Misinformation	False memory	0.40625
Exp.2	2034	Male	Misinformation	Foil	0.125
Exp.2	2034	Male	Misinformation	Correct control	0.635417
Exp.2	2034	Male	Misinformation	Incorrect control	0.364583
Exp.2	2035	Male	Misinformation	True memory	0.46875
Exp.2	2035	Male	Misinformation	False memory	0.427083
Exp.2	2035	Male	Misinformation	Foil	0.104167
Exp.2	2035	Male	Misinformation	Correct control	0.541667
Exp.2	2035	Male	Misinformation	Incorrect control	0.458333
Exp.2	2036	Female	Misinformation	True memory	0.416667
Exp.2	2036	Female	Misinformation	False memory	0.40625
Exp.2	2036	Female	Misinformation	Foil	0.177083
Exp.2	2036	Female	Misinformation	Correct control	0.583333
Exp.2	2036	Female	Misinformation	Incorrect control	0.416667
Exp.2	2042	Male	Misinformation	True memory	0.447917
Exp.2	2042	Male	Misinformation	False memory	0.447917
Exp.2	2042	Male	Misinformation	Foil	0.104167
Exp.2	2042	Male	Misinformation	Correct control	0.635417
Exp.2	2042	Male	Misinformation	Incorrect control	0.364583
Exp.2	2044	Male	Misinformation	True memory	0.458333
Exp.2	2044	Male	Misinformation	False memory	0.427083
Exp.2	2044	Male	Misinformation	Foil	0.114583
Exp.2	2044	Male	Misinformation	Correct control	0.708333
Exp.2	2044	Male	Misinformation	Incorrect control	0.28125
Exp.2	2045	Male	Misinformation	True memory	0.354167
Exp.2	2045	Male	Misinformation	False memory	0.520833
Exp.2	2045	Male	Misinformation	Foil	0.125
Exp.2	2045	Male	Misinformation	Correct control	0.65625
Exp.2	2045	Male	Misinformation	Incorrect control	0.34375
Exp.2	2046	Male	Misinformation	True memory	0.458333
Exp.2	2046	Male	Misinformation	False memory	0.395833
Exp.2	2046	Male	Misinformation	Foil	0.135417
Exp.2	2046	Male	Misinformation	Correct control	0.520833
Exp.2	2046	Male	Misinformation	Incorrect control	0.479167
Exp.2	2047	Male	Misinformation	True memory	0.322917
Exp.2	2047	Male	Misinformation	False memory	0.520833
Exp.2	2047	Male	Misinformation	Foil	0.15625
Exp.2	2047	Male	Misinformation	Correct control	0.635417
Exp.2	2047	Male	Misinformation	Incorrect control	0.364583
Exp.2	2048	Male	Misinformation	True memory	0.479167
Exp.2	2048	Male	Misinformation	False memory	0.385417
Exp.2	2048	Male	Misinformation	Foil	0.135417
Exp.2	2048	Male	Misinformation	Correct control	0.625
Exp.2	2048	Male	Misinformation	Incorrect control	0.375
Exp.2	2049	Male	Misinformation	True memory	0.354167
Exp.2	2049	Male	Misinformation	False memory	0.416667
Exp.2	2049	Male	Misinformation	Foil	0.21875
Exp.2	2049	Male	Misinformation	Correct control	0.520833
Exp.2	2049	Male	Misinformation	Incorrect control	0.479167
Exp.2	2050	Male	Misinformation	True memory	0.458333
Exp.2	2050	Male	Misinformation	False memory	0.40625
Exp.2	2050	Male	Misinformation	Foil	0.135417
Exp.2	2050	Male	Misinformation	Correct control	0.489583
Exp.2	2050	Male	Misinformation	Incorrect control	0.510417
Exp.2	2051	Male	Misinformation	True memory	0.333333
Exp.2	2051	Male	Misinformation	False memory	0.53125
Exp.2	2051	Male	Misinformation	Foil	0.135417
Exp.2	2051	Male	Misinformation	Correct control	0.46875
Exp.2	2051	Male	Misinformation	Incorrect control	0.520833
Exp.2	2052	Male	Misinformation	True memory	0.4375
Exp.2	2052	Male	Misinformation	False memory	0.46875
Exp.2	2052	Male	Misinformation	Foil	0.09375
Exp.2	2052	Male	Misinformation	Correct control	0.583333
Exp.2	2052	Male	Misinformation	Incorrect control	0.416667
Exp.2	2053	Male	Misinformation	True memory	0.364583
Exp.2	2053	Male	Misinformation	False memory	0.510417
Exp.2	2053	Male	Misinformation	Foil	0.125
Exp.2	2053	Male	Misinformation	Correct control	0.59375
Exp.2	2053	Male	Misinformation	Incorrect control	0.395833
Exp.2	2054	Male	Misinformation	True memory	0.322917
Exp.2	2054	Male	Misinformation	False memory	0.510417
Exp.2	2054	Male	Misinformation	Foil	0.166667
Exp.2	2054	Male	Misinformation	Correct control	0.572917
Exp.2	2054	Male	Misinformation	Incorrect control	0.40625
Exp.2	2055	Male	Misinformation	True memory	0.4375
Exp.2	2055	Male	Misinformation	False memory	0.385417
Exp.2	2055	Male	Misinformation	Foil	0.166667
Exp.2	2055	Male	Misinformation	Correct control	0.34375
Exp.2	2055	Male	Misinformation	Incorrect control	0.65625
Exp.2	2056	Male	Misinformation	True memory	0.604167
Exp.2	2056	Male	Misinformation	False memory	0.239583
Exp.2	2056	Male	Misinformation	Foil	0.15625
Exp.2	2056	Male	Misinformation	Correct control	0.604167
Exp.2	2056	Male	Misinformation	Incorrect control	0.395833
Exp.2	2057	Male	Misinformation	True memory	0.5625
Exp.2	2057	Male	Misinformation	False memory	0.364583
Exp.2	2057	Male	Misinformation	Foil	0.0520833
Exp.2	2057	Male	Misinformation	Correct control	0.75
Exp.2	2057	Male	Misinformation	Incorrect control	0.239583
Exp.2	2058	Male	Misinformation	True memory	0.375
Exp.2	2058	Male	Misinformation	False memory	0.458333
Exp.2	2058	Male	Misinformation	Foil	0.166667
Exp.2	2058	Male	Misinformation	Correct control	0.635417
Exp.2	2058	Male	Misinformation	Incorrect control	0.34375
Exp.2	2059	Male	Misinformation	True memory	0.364583
Exp.2	2059	Male	Misinformation	False memory	0.427083
Exp.2	2059	Male	Misinformation	Foil	0.197917
Exp.2	2059	Male	Misinformation	Correct control	0.604167
Exp.2	2059	Male	Misinformation	Incorrect control	0.395833
Exp.2	2060	Male	Misinformation	True memory	0.385417
Exp.2	2060	Male	Misinformation	False memory	0.447917
Exp.2	2060	Male	Misinformation	Foil	0.15625
Exp.2	2060	Male	Misinformation	Correct control	0.625
Exp.2	2060	Male	Misinformation	Incorrect control	0.354167
Exp.2	2061	Male	Misinformation	True memory	0.46875
Exp.2	2061	Male	Misinformation	False memory	0.385417
Exp.2	2061	Male	Misinformation	Foil	0.135417
Exp.2	2061	Male	Misinformation	Correct control	0.572917
Exp.2	2061	Male	Misinformation	Incorrect control	0.427083
Exp.2	2062	Female	Misinformation	True memory	0.416667
Exp.2	2062	Female	Misinformation	False memory	0.4375
Exp.2	2062	Female	Misinformation	Foil	0.145833
Exp.2	2062	Female	Misinformation	Correct control	0.541667
Exp.2	2062	Female	Misinformation	Incorrect control	0.458333
Exp.2	2063	Male	Misinformation	True memory	0.447917
Exp.2	2063	Male	Misinformation	False memory	0.333333
Exp.2	2063	Male	Misinformation	Foil	0.21875
Exp.2	2063	Male	Misinformation	Correct control	0.53125
Exp.2	2063	Male	Misinformation	Incorrect control	0.46875
Exp.2	2064	Female	Misinformation	True memory	0.427083
Exp.2	2064	Female	Misinformation	False memory	0.458333
Exp.2	2064	Female	Misinformation	Foil	0.114583
Exp.2	2064	Female	Misinformation	Correct control	0.65625
Exp.2	2064	Female	Misinformation	Incorrect control	0.333333
Exp.2	2065	Female	Misinformation	True memory	0.427083
Exp.2	2065	Female	Misinformation	False memory	0.416667
Exp.2	2065	Female	Misinformation	Foil	0.15625
Exp.2	2065	Female	Misinformation	Correct control	0.729167
Exp.2	2065	Female	Misinformation	Incorrect control	0.270833
Exp.2	2066	Male	Misinformation	True memory	0.479167
Exp.2	2066	Male	Misinformation	False memory	0.427083
Exp.2	2066	Male	Misinformation	Foil	0.09375
Exp.2	2066	Male	Misinformation	Correct control	0.729167
Exp.2	2066	Male	Misinformation	Incorrect control	0.270833

## Sheet: Fig3
Experiment	Subject ID	Gender	Stage Pairs	Memory Type	Item Specificity	Hippocampal Pattern Similarity
Exp.2	2001	Female	OP	True memory	Corresponding	-0.00535117
Exp.2	2001	Female	OP	True memory	Non-corresponding	-0.00409726
Exp.2	2001	Female	OP	False memory	Corresponding	-0.000400132
Exp.2	2001	Female	OP	False memory	Non-corresponding	-0.00207523
Exp.2	2001	Female	OP	Correct control	Corresponding	-0.0108068
Exp.2	2001	Female	OP	Correct control	Non-corresponding	-0.000792231
Exp.2	2001	Female	OP	Incorrect control	Corresponding	0.00274989
Exp.2	2001	Female	OP	Incorrect control	Non-corresponding	0.00139985
Exp.2	2001	Female	OM	True memory	Corresponding	0.0143538
Exp.2	2001	Female	OM	True memory	Non-corresponding	0.00430781
Exp.2	2001	Female	OM	False memory	Corresponding	0.00870924
Exp.2	2001	Female	OM	False memory	Non-corresponding	0.00530705
Exp.2	2001	Female	OM	Correct control	Corresponding	0.0197084
Exp.2	2001	Female	OM	Correct control	Non-corresponding	0.00840713
Exp.2	2001	Female	OM	Incorrect control	Corresponding	0.00404259
Exp.2	2001	Female	OM	Incorrect control	Non-corresponding	0.00374914
Exp.2	2001	Female	PM	True memory	Corresponding	0.00153311
Exp.2	2001	Female	PM	True memory	Non-corresponding	-0.000773232
Exp.2	2001	Female	PM	False memory	Corresponding	-0.00083131
Exp.2	2001	Female	PM	False memory	Non-corresponding	0.00210825
Exp.2	2001	Female	PM	Correct control	Corresponding	0.0258185
Exp.2	2001	Female	PM	Correct control	Non-corresponding	0.00460114
Exp.2	2001	Female	PM	Incorrect control	Corresponding	-0.00491019
Exp.2	2001	Female	PM	Incorrect control	Non-corresponding	0.000608835
Exp.2	2002	Female	OP	True memory	Corresponding	-0.00841089
Exp.2	2002	Female	OP	True memory	Non-corresponding	0.00129182
Exp.2	2002	Female	OP	False memory	Corresponding	0.00564821
Exp.2	2002	Female	OP	False memory	Non-corresponding	0.00685642
Exp.2	2002	Female	OP	Correct control	Corresponding	-0.0054286
Exp.2	2002	Female	OP	Correct control	Non-corresponding	-0.0017894
Exp.2	2002	Female	OP	Incorrect control	Corresponding	0.00599347
Exp.2	2002	Female	OP	Incorrect control	Non-corresponding	-0.000201421
Exp.2	2002	Female	OM	True memory	Corresponding	0.00526389
Exp.2	2002	Female	OM	True memory	Non-corresponding	0.00352502
Exp.2	2002	Female	OM	False memory	Corresponding	0.0126938
Exp.2	2002	Female	OM	False memory	Non-corresponding	0.000311621
Exp.2	2002	Female	OM	Correct control	Corresponding	0.00508695
Exp.2	2002	Female	OM	Correct control	Non-corresponding	-0.00025947
Exp.2	2002	Female	OM	Incorrect control	Corresponding	-0.00362542
Exp.2	2002	Female	OM	Incorrect control	Non-corresponding	0.00307049
Exp.2	2002	Female	PM	True memory	Corresponding	-0.0102668
Exp.2	2002	Female	PM	True memory	Non-corresponding	0.00243933
Exp.2	2002	Female	PM	False memory	Corresponding	9.74176e-05
Exp.2	2002	Female	PM	False memory	Non-corresponding	-5.18059e-05
Exp.2	2002	Female	PM	Correct control	Corresponding	0.00812788
Exp.2	2002	Female	PM	Correct control	Non-corresponding	0.00541021
Exp.2	2002	Female	PM	Incorrect control	Corresponding	0.0144323
Exp.2	2002	Female	PM	Incorrect control	Non-corresponding	0.0109004
Exp.2	2003	Male	OP	True memory	Corresponding	0.0102717
Exp.2	2003	Male	OP	True memory	Non-corresponding	0.0023469
Exp.2	2003	Male	OP	False memory	Corresponding	-0.00206267
Exp.2	2003	Male	OP	False memory	Non-corresponding	-0.00174942
Exp.2	2003	Male	OP	Correct control	Corresponding	0.00615702
Exp.2	2003	Male	OP	Correct control	Non-corresponding	0.00156064
Exp.2	2003	Male	OP	Incorrect control	Corresponding	-0.000655571
Exp.2	2003	Male	OP	Incorrect control	Non-corresponding	-0.00261236
Exp.2	2003	Male	OM	True memory	Corresponding	-0.0111359
Exp.2	2003	Male	OM	True memory	Non-corresponding	0.00342034
Exp.2	2003	Male	OM	False memory	Corresponding	0.0160401
Exp.2	2003	Male	OM	False memory	Non-corresponding	0.00257348
Exp.2	2003	Male	OM	Correct control	Corresponding	0.0148732
Exp.2	2003	Male	OM	Correct control	Non-corresponding	0.00689929
Exp.2	2003	Male	OM	Incorrect control	Corresponding	0.0108538
Exp.2	2003	Male	OM	Incorrect control	Non-corresponding	0.00788132
Exp.2	2003	Male	PM	True memory	Corresponding	-0.00350019
Exp.2	2003	Male	PM	True memory	Non-corresponding	0.00386821
Exp.2	2003	Male	PM	False memory	Corresponding	0.00499534
Exp.2	2003	Male	PM	False memory	Non-corresponding	0.00208443
Exp.2	2003	Male	PM	Correct control	Corresponding	0.00600437
Exp.2	2003	Male	PM	Correct control	Non-corresponding	0.00235595
Exp.2	2003	Male	PM	Incorrect control	Corresponding	0.0111787
Exp.2	2003	Male	PM	Incorrect control	Non-corresponding	-0.00209811
Exp.2	2004	Female	OP	True memory	Corresponding	0.000851969
Exp.2	2004	Female	OP	True memory	Non-corresponding	0.00689112
Exp.2	2004	Female	OP	False memory	Corresponding	0.00606374
Exp.2	2004	Female	OP	False memory	Non-corresponding	0.00230426
Exp.2	2004	Female	OP	Correct control	Corresponding	-0.00755781
Exp.2	2004	Female	OP	Correct control	Non-corresponding	0.00124003
Exp.2	2004	Female	OP	Incorrect control	Corresponding	0.0104764
Exp.2	2004	Female	OP	Incorrect control	Non-corresponding	0.00873877
Exp.2	2004	Female	OM	True memory	Corresponding	-0.000460487
Exp.2	2004	Female	OM	True memory	Non-corresponding	-0.00123851
Exp.2	2004	Female	OM	False memory	Corresponding	-0.0109686
Exp.2	2004	Female	OM	False memory	Non-corresponding	-0.00502959
Exp.2	2004	Female	OM	Correct control	Corresponding	0.00193884
Exp.2	2004	Female	OM	Correct control	Non-corresponding	-0.000556446
Exp.2	2004	Female	OM	Incorrect control	Corresponding	-0.00399586
Exp.2	2004	Female	OM	Incorrect control	Non-corresponding	-0.00161237
Exp.2	2004	Female	PM	True memory	Corresponding	-0.00829379
Exp.2	2004	Female	PM	True memory	Non-corresponding	-0.00819333
Exp.2	2004	Female	PM	False memory	Corresponding	0.00213007
Exp.2	2004	Female	PM	False memory	Non-corresponding	-0.00207673
Exp.2	2004	Female	PM	Correct control	Corresponding	-0.00331873
Exp.2	2004	Female	PM	Correct control	Non-corresponding	0.00243699
Exp.2	2004	Female	PM	Incorrect control	Corresponding	0.00743886
Exp.2	2004	Female	PM	Incorrect control	Non-corresponding	-0.000409068
Exp.2	2005	Female	OP	True memory	Corresponding	-0.0133011
Exp.2	2005	Female	OP	True memory	Non-corresponding	-0.00339269
Exp.2	2005	Female	OP	False memory	Corresponding	-0.00632659
Exp.2	2005	Female	OP	False memory	Non-corresponding	-0.00286058
Exp.2	2005	Female	OP	Correct control	Corresponding	-0.00325579
Exp.2	2005	Female	OP	Correct control	Non-corresponding	-0.00489892
Exp.2	2005	Female	OP	Incorrect control	Corresponding	-0.000681356
Exp.2	2005	Female	OP	Incorrect control	Non-corresponding	-0.00332529
Exp.2	2005	Female	OM	True memory	Corresponding	0.00547667
Exp.2	2005	Female	OM	True memory	Non-corresponding	0.00300112
Exp.2	2005	Female	OM	False memory	Corresponding	0.0139874
Exp.2	2005	Female	OM	False memory	Non-corresponding	0.0126181
Exp.2	2005	Female	OM	Correct control	Corresponding	0.000498654
Exp.2	2005	Female	OM	Correct control	Non-corresponding	0.00404009
Exp.2	2005	Female	OM	Incorrect control	Corresponding	-0.00773397
Exp.2	2005	Female	OM	Incorrect control	Non-corresponding	0.0033175
Exp.2	2005	Female	PM	True memory	Corresponding	0.0102956
Exp.2	2005	Female	PM	True memory	Non-corresponding	0.00589945
Exp.2	2005	Female	PM	False memory	Corresponding	0.00837553
Exp.2	2005	Female	PM	False memory	Non-corresponding	-0.003523
Exp.2	2005	Female	PM	Correct control	Corresponding	0.00987321
Exp.2	2005	Female	PM	Correct control	Non-corresponding	-0.00222939
Exp.2	2005	Female	PM	Incorrect control	Corresponding	0.00131011
Exp.2	2005	Female	PM	Incorrect control	Non-corresponding	0.00390985
Exp.2	2007	Female	OP	True memory	Corresponding	0.0216566
Exp.2	2007	Female	OP	True memory	Non-corresponding	0.00569204
Exp.2	2007	Female	OP	False memory	Corresponding	0.00371957
Exp.2	2007	Female	OP	False memory	Non-corresponding	0.000894983
Exp.2	2007	Female	OP	Correct control	Corresponding	0.00448682
Exp.2	2007	Female	OP	Correct control	Non-corresponding	-0.00132327
Exp.2	2007	Female	OP	Incorrect control	Corresponding	0.0140778
Exp.2	2007	Female	OP	Incorrect control	Non-corresponding	0.00111707
Exp.2	2007	Female	OM	True memory	Corresponding	0.00849649
Exp.2	2007	Female	OM	True memory	Non-corresponding	0.004438
Exp.2	2007	Female	OM	False memory	Corresponding	0.00661696
Exp.2	2007	Female	OM	False memory	Non-corresponding	0.00720888
Exp.2	2007	Female	OM	Correct control	Corresponding	-0.00374539
Exp.2	2007	Female	OM	Correct control	Non-corresponding	0.00392486
Exp.2	2007	Female	OM	Incorrect control	Corresponding	0.00677828
Exp.2	2007	Female	OM	Incorrect control	Non-corresponding	0.00669834
Exp.2	2007	Female	PM	True memory	Corresponding	0.00750296
Exp.2	2007	Female	PM	True memory	Non-corresponding	0.00690681
Exp.2	2007	Female	PM	False memory	Corresponding	0.00850621
Exp.2	2007	Female	PM	False memory	Non-corresponding	0.00488536
Exp.2	2007	Female	PM	Correct control	Corresponding	-0.000914951
Exp.2	2007	Female	PM	Correct control	Non-corresponding	0.00358652
Exp.2	2007	Female	PM	Incorrect control	Corresponding	0.0140509
Exp.2	2007	Female	PM	Incorrect control	Non-corresponding	0.0070707
Exp.2	2008	Female	OP	True memory	Corresponding	-0.00130925
Exp.2	2008	Female	OP	True memory	Non-corresponding	1.13473e-05
Exp.2	2008	Female	OP	False memory	Corresponding	0.00847085
Exp.2	2008	Female	OP	False memory	Non-corresponding	-0.0027137
Exp.2	2008	Female	OP	Correct control	Corresponding	0.0117267
Exp.2	2008	Female	OP	Correct control	Non-corresponding	-0.00112184
Exp.2	2008	Female	OP	Incorrect control	Corresponding	0.00819102
Exp.2	2008	Female	OP	Incorrect control	Non-corresponding	0.00390534
Exp.2	2008	Female	OM	True memory	Corresponding	0.0114478
Exp.2	2008	Female	OM	True memory	Non-corresponding	0.00740875
Exp.2	2008	Female	OM	False memory	Corresponding	0.0108091
Exp.2	2008	Female	OM	False memory	Non-corresponding	0.000271932
Exp.2	2008	Female	OM	Correct control	Corresponding	0.00406785
Exp.2	2008	Female	OM	Correct control	Non-corresponding	0.00276137
Exp.2	2008	Female	OM	Incorrect control	Corresponding	0.00612801
Exp.2	2008	Female	OM	Incorrect control	Non-corresponding	0.0152057
Exp.2	2008	Female	PM	True memory	Corresponding	-0.000141742
Exp.2	2008	Female	PM	True memory	Non-corresponding	-9.75552e-05
Exp.2	2008	Female	PM	False memory	Corresponding	0.0151024
Exp.2	2008	Female	PM	False memory	Non-corresponding	0.00378504
Exp.2	2008	Female	PM	Correct control	Corresponding	0.0307518
Exp.2	2008	Female	PM	Correct control	Non-corresponding	0.00943409
Exp.2	2008	Female	PM	Incorrect control	Corresponding	0.0288281
Exp.2	2008	Female	PM	Incorrect control	Non-corresponding	-0.00266274
Exp.2	2009	Female	OP	True memory	Corresponding	0.00530984
Exp.2	2009	Female	OP	True memory	Non-corresponding	0.0063588
Exp.2	2009	Female	OP	False memory	Corresponding	0.0158988
Exp.2	2009	Female	OP	False memory	Non-corresponding	0.0052198
Exp.2	2009	Female	OP	Correct control	Corresponding	0.0169244
Exp.2	2009	Female	OP	Correct control	Non-corresponding	0.0117214
Exp.2	2009	Female	OP	Incorrect control	Corresponding	0.00572581
Exp.2	2009	Female	OP	Incorrect control	Non-corresponding	0.0047601
Exp.2	2009	Female	OM	True memory	Corresponding	0.00473203
Exp.2	2009	Female	OM	True memory	Non-corresponding	0.00343113
Exp.2	2009	Female	OM	False memory	Corresponding	0.00832796
Exp.2	2009	Female	OM	False memory	Non-corresponding	0.00466886
Exp.2	2009	Female	OM	Correct control	Corresponding	0.00841513
Exp.2	2009	Female	OM	Correct control	Non-corresponding	0.00570471
Exp.2	2009	Female	OM	Incorrect control	Corresponding	0.00943991
Exp.2	2009	Female	OM	Incorrect control	Non-corresponding	0.00908081
Exp.2	2009	Female	PM	True memory	Corresponding	0.0113304
Exp.2	2009	Female	PM	True memory	Non-corresponding	-0.000338438
Exp.2	2009	Female	PM	False memory	Corresponding	-0.00202314
Exp.2	2009	Female	PM	False memory	Non-corresponding	0.0102586
Exp.2	2009	Female	PM	Correct control	Corresponding	0.000474067
Exp.2	2009	Female	PM	Correct control	Non-corresponding	0.00699294
Exp.2	2009	Female	PM	Incorrect control	Corresponding	0.00950783
Exp.2	2009	Female	PM	Incorrect control	Non-corresponding	0.0103703
Exp.2	2010	Female	OP	True memory	Corresponding	0.00800525
Exp.2	2010	Female	OP	True memory	Non-corresponding	0.00317641
Exp.2	2010	Female	OP	False memory	Corresponding	0.00497835
Exp.2	2010	Female	OP	False memory	Non-corresponding	0.00162641
Exp.2	2010	Female	OP	Correct control	Corresponding	6.49893e-05
Exp.2	2010	Female	OP	Correct control	Non-corresponding	0.00271287
Exp.2	2010	Female	OP	Incorrect control	Corresponding	-0.00692636
Exp.2	2010	Female	OP	Incorrect control	Non-corresponding	0.00310092
Exp.2	2010	Female	OM	True memory	Corresponding	0.00533014
Exp.2	2010	Female	OM	True memory	Non-corresponding	0.00605169
Exp.2	2010	Female	OM	False memory	Corresponding	-0.00255262
Exp.2	2010	Female	OM	False memory	Non-corresponding	0.00295039
Exp.2	2010	Female	OM	Correct control	Corresponding	0.011169
Exp.2	2010	Female	OM	Correct control	Non-corresponding	0.00652036
Exp.2	2010	Female	OM	Incorrect control	Corresponding	0.0053881
Exp.2	2010	Female	OM	Incorrect control	Non-corresponding	0.00304913
Exp.2	2010	Female	PM	True memory	Corresponding	0.0062632
Exp.2	2010	Female	PM	True memory	Non-corresponding	0.0071324
Exp.2	2010	Female	PM	False memory	Corresponding	0.010629
Exp.2	2010	Female	PM	False memory	Non-corresponding	0.00357803
Exp.2	2010	Female	PM	Correct control	Corresponding	0.00193176
Exp.2	2010	Female	PM	Correct control	Non-corresponding	0.0017413
Exp.2	2010	Female	PM	Incorrect control	Corresponding	-0.0112018
Exp.2	2010	Female	PM	Incorrect control	Non-corresponding	0.00740731
Exp.2	2011	Female	OP	True memory	Corresponding	0.0117199
Exp.2	2011	Female	OP	True memory	Non-corresponding	-0.00345524
Exp.2	2011	Female	OP	False memory	Corresponding	0.00391337
Exp.2	2011	Female	OP	False memory	Non-corresponding	0.0064132
Exp.2	2011	Female	OP	Correct control	Corresponding	-0.0027817
Exp.2	2011	Female	OP	Correct control	Non-corresponding	0.00204269
Exp.2	2011	Female	OP	Incorrect control	Corresponding	0.00988486
Exp.2	2011	Female	OP	Incorrect control	Non-corresponding	-0.00359974
Exp.2	2011	Female	OM	True memory	Corresponding	0.0051866
Exp.2	2011	Female	OM	True memory	Non-corresponding	-0.000605372
Exp.2	2011	Female	OM	False memory	Corresponding	-0.00522705
Exp.2	2011	Female	OM	False memory	Non-corresponding	0.00557456
Exp.2	2011	Female	OM	Correct control	Corresponding	0.00896966
Exp.2	2011	Female	OM	Correct control	Non-corresponding	0.00374973
Exp.2	2011	Female	OM	Incorrect control	Corresponding	0.00715839
Exp.2	2011	Female	OM	Incorrect control	Non-corresponding	0.000984715
Exp.2	2011	Female	PM	True memory	Corresponding	0.00620712
Exp.2	2011	Female	PM	True memory	Non-corresponding	0.00408815
Exp.2	2011	Female	PM	False memory	Corresponding	0.00425524
Exp.2	2011	Female	PM	False memory	Non-corresponding	0.00683515
Exp.2	2011	Female	PM	Correct control	Corresponding	0.00467056
Exp.2	2011	Female	PM	Correct control	Non-corresponding	0.00613225
Exp.2	2011	Female	PM	Incorrect control	Corresponding	0.0118575
Exp.2	2011	Female	PM	Incorrect control	Non-corresponding	0.00740081
Exp.2	2012	Female	OP	True memory	Corresponding	-0.000318955
Exp.2	2012	Female	OP	True memory	Non-corresponding	0.000312696
Exp.2	2012	Female	OP	False memory	Corresponding	0.00484618
Exp.2	2012	Female	OP	False memory	Non-corresponding	0.00305763
Exp.2	2012	Female	OP	Correct control	Corresponding	0.00499165
Exp.2	2012	Female	OP	Correct control	Non-corresponding	-0.00075464
Exp.2	2012	Female	OP	Incorrect control	Corresponding	-0.00147845
Exp.2	2012	Female	OP	Incorrect control	Non-corresponding	-0.00247898
Exp.2	2012	Female	OM	True memory	Corresponding	-0.00686394
Exp.2	2012	Female	OM	True memory	Non-corresponding	-6.20524e-05
Exp.2	2012	Female	OM	False memory	Corresponding	0.0105421
Exp.2	2012	Female	OM	False memory	Non-corresponding	0.0026711
Exp.2	2012	Female	OM	Correct control	Corresponding	-0.0104636
Exp.2	2012	Female	OM	Correct control	Non-corresponding	7.94283e-05
Exp.2	2012	Female	OM	Incorrect control	Corresponding	0.0118622
Exp.2	2012	Female	OM	Incorrect control	Non-corresponding	0.00127295
Exp.2	2012	Female	PM	True memory	Corresponding	0.00599804
Exp.2	2012	Female	PM	True memory	Non-corresponding	0.00384073
Exp.2	2012	Female	PM	False memory	Corresponding	0.00485796
Exp.2	2012	Female	PM	False memory	Non-corresponding	0.00355182
Exp.2	2012	Female	PM	Correct control	Corresponding	-0.002363
Exp.2	2012	Female	PM	Correct control	Non-corresponding	0.0029458
Exp.2	2012	Female	PM	Incorrect control	Corresponding	0.00491105
Exp.2	2012	Female	PM	Incorrect control	Non-corresponding	0.00715844
Exp.2	2013	Female	OP	True memory	Corresponding	0.00327497
Exp.2	2013	Female	OP	True memory	Non-corresponding	0.00398508
Exp.2	2013	Female	OP	False memory	Corresponding	0.00646588
Exp.2	2013	Female	OP	False memory	Non-corresponding	-0.000581048
Exp.2	2013	Female	OP	Correct control	Corresponding	-0.00779594
Exp.2	2013	Female	OP	Correct control	Non-corresponding	-0.00601002
Exp.2	2013	Female	OP	Incorrect control	Corresponding	0.0138394
Exp.2	2013	Female	OP	Incorrect control	Non-corresponding	0.00363325
Exp.2	2013	Female	OM	True memory	Corresponding	-0.00763354
Exp.2	2013	Female	OM	True memory	Non-corresponding	-0.0131598
Exp.2	2013	Female	OM	False memory	Corresponding	-0.00650527
Exp.2	2013	Female	OM	False memory	Non-corresponding	-0.00506383
Exp.2	2013	Female	OM	Correct control	Corresponding	-0.00339486
Exp.2	2013	Female	OM	Correct control	Non-corresponding	-0.000159184
Exp.2	2013	Female	OM	Incorrect control	Corresponding	0.00272547
Exp.2	2013	Female	OM	Incorrect control	Non-corresponding	-0.00319961
Exp.2	2013	Female	PM	True memory	Corresponding	0.0104347
Exp.2	2013	Female	PM	True memory	Non-corresponding	0.00240371
Exp.2	2013	Female	PM	False memory	Corresponding	0.0169364
Exp.2	2013	Female	PM	False memory	Non-corresponding	0.00452601
Exp.2	2013	Female	PM	Correct control	Corresponding	0.00557999
Exp.2	2013	Female	PM	Correct control	Non-corresponding	0.00311544
Exp.2	2013	Female	PM	Incorrect control	Corresponding	0.00605009
Exp.2	2013	Female	PM	Incorrect control	Non-corresponding	0.00632649
Exp.2	2014	Female	OP	True memory	Corresponding	8.14435e-05
Exp.2	2014	Female	OP	True memory	Non-corresponding	0.00637795
Exp.2	2014	Female	OP	False memory	Corresponding	0.0246921
Exp.2	2014	Female	OP	False memory	Non-corresponding	0.00950476
Exp.2	2014	Female	OP	Correct control	Corresponding	0.00952176
Exp.2	2014	Female	OP	Correct control	Non-corresponding	0.00701256
Exp.2	2014	Female	OP	Incorrect control	Corresponding	0.035879
Exp.2	2014	Female	OP	Incorrect control	Non-corresponding	0.0108608
Exp.2	2014	Female	OM	True memory	Corresponding	0.0056008
Exp.2	2014	Female	OM	True memory	Non-corresponding	0.000362578
Exp.2	2014	Female	OM	False memory	Corresponding	0.000436956
Exp.2	2014	Female	OM	False memory	Non-corresponding	-0.00404796
Exp.2	2014	Female	OM	Correct control	Corresponding	0.0117574
Exp.2	2014	Female	OM	Correct control	Non-corresponding	0.00459133
Exp.2	2014	Female	OM	Incorrect control	Corresponding	-0.00187885
Exp.2	2014	Female	OM	Incorrect control	Non-corresponding	-0.00298796
Exp.2	2014	Female	PM	True memory	Corresponding	0.0200204
Exp.2	2014	Female	PM	True memory	Non-corresponding	0.00991497
Exp.2	2014	Female	PM	False memory	Corresponding	0.0116999
Exp.2	2014	Female	PM	False memory	Non-corresponding	0.00415812
Exp.2	2014	Female	PM	Correct control	Corresponding	0.00750935
Exp.2	2014	Female	PM	Correct control	Non-corresponding	0.00630432
Exp.2	2014	Female	PM	Incorrect control	Corresponding	0.00268197
Exp.2	2014	Female	PM	Incorrect control	Non-corresponding	0.00445117
Exp.2	2015	Female	OP	True memory	Corresponding	0.0100337
Exp.2	2015	Female	OP	True memory	Non-corresponding	0.0106416
Exp.2	2015	Female	OP	False memory	Corresponding	0.00529667
Exp.2	2015	Female	OP	False memory	Non-corresponding	0.00341275
Exp.2	2015	Female	OP	Correct control	Corresponding	0.00251025
Exp.2	2015	Female	OP	Correct control	Non-corresponding	0.00970344
Exp.2	2015	Female	OP	Incorrect control	Corresponding	0.00260965
Exp.2	2015	Female	OP	Incorrect control	Non-corresponding	0.00566693
Exp.2	2015	Female	OM	True memory	Corresponding	-0.00215009
Exp.2	2015	Female	OM	True memory	Non-corresponding	-0.0058369
Exp.2	2015	Female	OM	False memory	Corresponding	0.00335365
Exp.2	2015	Female	OM	False memory	Non-corresponding	0.000590698
Exp.2	2015	Female	OM	Correct control	Corresponding	0.00691453
Exp.2	2015	Female	OM	Correct control	Non-corresponding	-0.00154122
Exp.2	2015	Female	OM	Incorrect control	Corresponding	-0.0112606
Exp.2	2015	Female	OM	Incorrect control	Non-corresponding	-0.00287995
Exp.2	2015	Female	PM	True memory	Corresponding	0.00536268
Exp.2	2015	Female	PM	True memory	Non-corresponding	9.4164e-05
Exp.2	2015	Female	PM	False memory	Corresponding	-0.00675495
Exp.2	2015	Female	PM	False memory	Non-corresponding	0.00150568
Exp.2	2015	Female	PM	Correct control	Corresponding	0.0200103
Exp.2	2015	Female	PM	Correct control	Non-corresponding	0.00206877
Exp.2	2015	Female	PM	Incorrect control	Corresponding	0.00381108
Exp.2	2015	Female	PM	Incorrect control	Non-corresponding	0.00344275
Exp.2	2016	Female	OP	True memory	Corresponding	0.015948
Exp.2	2016	Female	OP	True memory	Non-corresponding	0.0149444
Exp.2	2016	Female	OP	False memory	Corresponding	0.0170995
Exp.2	2016	Female	OP	False memory	Non-corresponding	0.00845854
Exp.2	2016	Female	OP	Correct control	Corresponding	0.0176483
Exp.2	2016	Female	OP	Correct control	Non-corresponding	0.0112631
Exp.2	2016	Female	OP	Incorrect control	Corresponding	0.0284038
Exp.2	2016	Female	OP	Incorrect control	Non-corresponding	0.0088982
Exp.2	2016	Female	OM	True memory	Corresponding	0.00715022
Exp.2	2016	Female	OM	True memory	Non-corresponding	0.0169445
Exp.2	2016	Female	OM	False memory	Corresponding	0.0122677
Exp.2	2016	Female	OM	False memory	Non-corresponding	0.0206159
Exp.2	2016	Female	OM	Correct control	Corresponding	0.0116074
Exp.2	2016	Female	OM	Correct control	Non-corresponding	0.0139611
Exp.2	2016	Female	OM	Incorrect control	Corresponding	0.0320574
Exp.2	2016	Female	OM	Incorrect control	Non-corresponding	0.0184302
Exp.2	2016	Female	PM	True memory	Corresponding	0.00615985
Exp.2	2016	Female	PM	True memory	Non-corresponding	0.00575453
Exp.2	2016	Female	PM	False memory	Corresponding	-0.00798952
Exp.2	2016	Female	PM	False memory	Non-corresponding	0.00275727
Exp.2	2016	Female	PM	Correct control	Corresponding	0.00147654
Exp.2	2016	Female	PM	Correct control	Non-corresponding	0.00194746
Exp.2	2016	Female	PM	Incorrect control	Corresponding	0.0240714
Exp.2	2016	Female	PM	Incorrect control	Non-corresponding	0.00552157
Exp.2	2017	Female	OP	True memory	Corresponding	-0.00191376
Exp.2	2017	Female	OP	True memory	Non-corresponding	-0.0108499
Exp.2	2017	Female	OP	False memory	Corresponding	-0.000460103
Exp.2	2017	Female	OP	False memory	Non-corresponding	-0.0044082
Exp.2	2017	Female	OP	Correct control	Corresponding	-0.00651894
Exp.2	2017	Female	OP	Correct control	Non-corresponding	-0.00697576
Exp.2	2017	Female	OP	Incorrect control	Corresponding	0.00552764
Exp.2	2017	Female	OP	Incorrect control	Non-corresponding	-0.0090292
Exp.2	2017	Female	OM	True memory	Corresponding	0.0109035
Exp.2	2017	Female	OM	True memory	Non-corresponding	0.00296179
Exp.2	2017	Female	OM	False memory	Corresponding	-0.00310047
Exp.2	2017	Female	OM	False memory	Non-corresponding	-0.00138619
Exp.2	2017	Female	OM	Correct control	Corresponding	0.00332154
Exp.2	2017	Female	OM	Correct control	Non-corresponding	-0.00158203
Exp.2	2017	Female	OM	Incorrect control	Corresponding	0.0130822
Exp.2	2017	Female	OM	Incorrect control	Non-corresponding	0.00165201
Exp.2	2017	Female	PM	True memory	Corresponding	-0.0176158
Exp.2	2017	Female	PM	True memory	Non-corresponding	-0.00619517
Exp.2	2017	Female	PM	False memory	Corresponding	-0.000711111
Exp.2	2017	Female	PM	False memory	Non-corresponding	-0.00223799
Exp.2	2017	Female	PM	Correct control	Corresponding	0.00671071
Exp.2	2017	Female	PM	Correct control	Non-corresponding	0.000698884
Exp.2	2017	Female	PM	Incorrect control	Corresponding	-0.000344088
Exp.2	2017	Female	PM	Incorrect control	Non-corresponding	0.00330481
Exp.2	2018	Female	OP	True memory	Corresponding	0.021953
Exp.2	2018	Female	OP	True memory	Non-corresponding	0.0071685
Exp.2	2018	Female	OP	False memory	Corresponding	0.000658347
Exp.2	2018	Female	OP	False memory	Non-corresponding	0.00470579
Exp.2	2018	Female	OP	Correct control	Corresponding	0.00652431
Exp.2	2018	Female	OP	Correct control	Non-corresponding	0.00706945
Exp.2	2018	Female	OP	Incorrect control	Corresponding	0.0195651
Exp.2	2018	Female	OP	Incorrect control	Non-corresponding	0.00401604
Exp.2	2018	Female	OM	True memory	Corresponding	0.00863925
Exp.2	2018	Female	OM	True memory	Non-corresponding	0.00319491
Exp.2	2018	Female	OM	False memory	Corresponding	-0.00600171
Exp.2	2018	Female	OM	False memory	Non-corresponding	-0.00171929
Exp.2	2018	Female	OM	Correct control	Corresponding	0.00137035
Exp.2	2018	Female	OM	Correct control	Non-corresponding	0.00102856
Exp.2	2018	Female	OM	Incorrect control	Corresponding	0.0104439
Exp.2	2018	Female	OM	Incorrect control	Non-corresponding	0.00785457
Exp.2	2018	Female	PM	True memory	Corresponding	-0.0125873
Exp.2	2018	Female	PM	True memory	Non-corresponding	-0.00283984
Exp.2	2018	Female	PM	False memory	Corresponding	0.00329453
Exp.2	2018	Female	PM	False memory	Non-corresponding	-0.00205266
Exp.2	2018	Female	PM	Correct control	Corresponding	-0.00770519
Exp.2	2018	Female	PM	Correct control	Non-corresponding	-0.00435276
Exp.2	2018	Female	PM	Incorrect control	Corresponding	-0.00968772
Exp.2	2018	Female	PM	Incorrect control	Non-corresponding	-0.00808695
Exp.2	2019	Female	OP	True memory	Corresponding	-0.00650828
Exp.2	2019	Female	OP	True memory	Non-corresponding	-0.00159863
Exp.2	2019	Female	OP	False memory	Corresponding	0.000859819
Exp.2	2019	Female	OP	False memory	Non-corresponding	-0.00261872
Exp.2	2019	Female	OP	Correct control	Corresponding	-0.00832053
Exp.2	2019	Female	OP	Correct control	Non-corresponding	-0.00292326
Exp.2	2019	Female	OP	Incorrect control	Corresponding	9.75265e-05
Exp.2	2019	Female	OP	Incorrect control	Non-corresponding	0.00103745
Exp.2	2019	Female	OM	True memory	Corresponding	0.00541203
Exp.2	2019	Female	OM	True memory	Non-corresponding	-0.00137385
Exp.2	2019	Female	OM	False memory	Corresponding	0.00118732
Exp.2	2019	Female	OM	False memory	Non-corresponding	0.000295332
Exp.2	2019	Female	OM	Correct control	Corresponding	-0.00286347
Exp.2	2019	Female	OM	Correct control	Non-corresponding	-0.00900601
Exp.2	2019	Female	OM	Incorrect control	Corresponding	-0.0074606
Exp.2	2019	Female	OM	Incorrect control	Non-corresponding	-0.00276878
Exp.2	2019	Female	PM	True memory	Corresponding	-0.0115005
Exp.2	2019	Female	PM	True memory	Non-corresponding	-0.00576167
Exp.2	2019	Female	PM	False memory	Corresponding	0.00535635
Exp.2	2019	Female	PM	False memory	Non-corresponding	0.0014931
Exp.2	2019	Female	PM	Correct control	Corresponding	-0.013526
Exp.2	2019	Female	PM	Correct control	Non-corresponding	-0.0030278
Exp.2	2019	Female	PM	Incorrect control	Corresponding	-0.00550711
Exp.2	2019	Female	PM	Incorrect control	Non-corresponding	-0.00288298
Exp.2	2021	Female	OP	True memory	Corresponding	0.00617368
Exp.2	2021	Female	OP	True memory	Non-corresponding	0.00205422
Exp.2	2021	Female	OP	False memory	Corresponding	-0.00528393
Exp.2	2021	Female	OP	False memory	Non-corresponding	0.00540319
Exp.2	2021	Female	OP	Correct control	Corresponding	-0.00451972
Exp.2	2021	Female	OP	Correct control	Non-corresponding	0.00434739
Exp.2	2021	Female	OP	Incorrect control	Corresponding	0.00854384
Exp.2	2021	Female	OP	Incorrect control	Non-corresponding	0.00809811
Exp.2	2021	Female	OM	True memory	Corresponding	0.0199437
Exp.2	2021	Female	OM	True memory	Non-corresponding	0.0080149
Exp.2	2021	Female	OM	False memory	Corresponding	0.00516406
Exp.2	2021	Female	OM	False memory	Non-corresponding	0.00607641
Exp.2	2021	Female	OM	Correct control	Corresponding	0.0109791
Exp.2	2021	Female	OM	Correct control	Non-corresponding	0.0112771
Exp.2	2021	Female	OM	Incorrect control	Corresponding	0.0175459
Exp.2	2021	Female	OM	Incorrect control	Non-corresponding	0.00411309
Exp.2	2021	Female	PM	True memory	Corresponding	-0.00110838
Exp.2	2021	Female	PM	True memory	Non-corresponding	-8.93732e-05
Exp.2	2021	Female	PM	False memory	Corresponding	0.00209503
Exp.2	2021	Female	PM	False memory	Non-corresponding	-0.00299914
Exp.2	2021	Female	PM	Correct control	Corresponding	0.0100448
Exp.2	2021	Female	PM	Correct control	Non-corresponding	-0.00621715
Exp.2	2021	Female	PM	Incorrect control	Corresponding	-0.00550564
Exp.2	2021	Female	PM	Incorrect control	Non-corresponding	-0.000455478
Exp.2	2022	Female	OP	True memory	Corresponding	0.00822139
Exp.2	2022	Female	OP	True memory	Non-corresponding	-0.00926015
Exp.2	2022	Female	OP	False memory	Corresponding	0.0046116
Exp.2	2022	Female	OP	False memory	Non-corresponding	-6.77736e-05
Exp.2	2022	Female	OP	Correct control	Corresponding	0.000137486
Exp.2	2022	Female	OP	Correct control	Non-corresponding	0.00345721
Exp.2	2022	Female	OP	Incorrect control	Corresponding	-0.00643397
Exp.2	2022	Female	OP	Incorrect control	Non-corresponding	-0.00119407
Exp.2	2022	Female	OM	True memory	Corresponding	0.0110059
Exp.2	2022	Female	OM	True memory	Non-corresponding	0.00642316
Exp.2	2022	Female	OM	False memory	Corresponding	0.0144051
Exp.2	2022	Female	OM	False memory	Non-corresponding	0.00804157
Exp.2	2022	Female	OM	Correct control	Corresponding	0.00910611
Exp.2	2022	Female	OM	Correct control	Non-corresponding	-0.00260339
Exp.2	2022	Female	OM	Incorrect control	Corresponding	0.0122457
Exp.2	2022	Female	OM	Incorrect control	Non-corresponding	0.00133588
Exp.2	2022	Female	PM	True memory	Corresponding	-0.00406468
Exp.2	2022	Female	PM	True memory	Non-corresponding	-6.95877e-05
Exp.2	2022	Female	PM	False memory	Corresponding	-0.00360952
Exp.2	2022	Female	PM	False memory	Non-corresponding	0.0002538
Exp.2	2022	Female	PM	Correct control	Corresponding	0.015028
Exp.2	2022	Female	PM	Correct control	Non-corresponding	0.00311349
Exp.2	2022	Female	PM	Incorrect control	Corresponding	0.00170096
Exp.2	2022	Female	PM	Incorrect control	Non-corresponding	0.00355935
Exp.2	2023	Female	OP	True memory	Corresponding	0.00548711
Exp.2	2023	Female	OP	True memory	Non-corresponding	0.00746323
Exp.2	2023	Female	OP	False memory	Corresponding	0.0179954
Exp.2	2023	Female	OP	False memory	Non-corresponding	0.00878433
Exp.2	2023	Female	OP	Correct control	Corresponding	0.0138073
Exp.2	2023	Female	OP	Correct control	Non-corresponding	0.00471556
Exp.2	2023	Female	OP	Incorrect control	Corresponding	-0.0169565
Exp.2	2023	Female	OP	Incorrect control	Non-corresponding	0.000927738
Exp.2	2023	Female	OM	True memory	Corresponding	-0.00577913
Exp.2	2023	Female	OM	True memory	Non-corresponding	-0.00230488
Exp.2	2023	Female	OM	False memory	Corresponding	0.00847489
Exp.2	2023	Female	OM	False memory	Non-corresponding	0.00780403
Exp.2	2023	Female	OM	Correct control	Corresponding	-0.00942132
Exp.2	2023	Female	OM	Correct control	Non-corresponding	0.000833127
Exp.2	2023	Female	OM	Incorrect control	Corresponding	0.0112397
Exp.2	2023	Female	OM	Incorrect control	Non-corresponding	0.00050697
Exp.2	2023	Female	PM	True memory	Corresponding	-0.00949981
Exp.2	2023	Female	PM	True memory	Non-corresponding	-0.00927772
Exp.2	2023	Female	PM	False memory	Corresponding	-0.0142148
Exp.2	2023	Female	PM	False memory	Non-corresponding	-0.00938836
Exp.2	2023	Female	PM	Correct control	Corresponding	-0.0165424
Exp.2	2023	Female	PM	Correct control	Non-corresponding	-0.0127534
Exp.2	2023	Female	PM	Incorrect control	Corresponding	0.0017124
Exp.2	2023	Female	PM	Incorrect control	Non-corresponding	-0.00868184
Exp.2	2024	Female	OP	True memory	Corresponding	-0.00135155
Exp.2	2024	Female	OP	True memory	Non-corresponding	-0.00460182
Exp.2	2024	Female	OP	False memory	Corresponding	-0.00470352
Exp.2	2024	Female	OP	False memory	Non-corresponding	-0.000739647
Exp.2	2024	Female	OP	Correct control	Corresponding	-0.0105169
Exp.2	2024	Female	OP	Correct control	Non-corresponding	-0.00292242
Exp.2	2024	Female	OP	Incorrect control	Corresponding	-0.0133261
Exp.2	2024	Female	OP	Incorrect control	Non-corresponding	0.00116905
Exp.2	2024	Female	OM	True memory	Corresponding	-0.00255796
Exp.2	2024	Female	OM	True memory	Non-corresponding	0.00112957
Exp.2	2024	Female	OM	False memory	Corresponding	-0.00702535
Exp.2	2024	Female	OM	False memory	Non-corresponding	0.0015539
Exp.2	2024	Female	OM	Correct control	Corresponding	-0.00115712
Exp.2	2024	Female	OM	Correct control	Non-corresponding	-0.00111684
Exp.2	2024	Female	OM	Incorrect control	Corresponding	0.0144972
Exp.2	2024	Female	OM	Incorrect control	Non-corresponding	-0.00119
Exp.2	2024	Female	PM	True memory	Corresponding	0.00582753
Exp.2	2024	Female	PM	True memory	Non-corresponding	0.00149502
Exp.2	2024	Female	PM	False memory	Corresponding	0.0122151
Exp.2	2024	Female	PM	False memory	Non-corresponding	0.00229891
Exp.2	2024	Female	PM	Correct control	Corresponding	-0.0137922
Exp.2	2024	Female	PM	Correct control	Non-corresponding	0.00454175
Exp.2	2024	Female	PM	Incorrect control	Corresponding	-0.00363501
Exp.2	2024	Female	PM	Incorrect control	Non-corresponding	0.00596444
Exp.2	2025	Female	OP	True memory	Corresponding	0.00412375
Exp.2	2025	Female	OP	True memory	Non-corresponding	0.00668447
Exp.2	2025	Female	OP	False memory	Corresponding	-0.0253739
Exp.2	2025	Female	OP	False memory	Non-corresponding	-0.00270548
Exp.2	2025	Female	OP	Correct control	Corresponding	0.0126186
Exp.2	2025	Female	OP	Correct control	Non-corresponding	0.00284358
Exp.2	2025	Female	OP	Incorrect control	Corresponding	-0.00322119
Exp.2	2025	Female	OP	Incorrect control	Non-corresponding	0.0115354
Exp.2	2025	Female	OM	True memory	Corresponding	-0.00510377
Exp.2	2025	Female	OM	True memory	Non-corresponding	0.00049686
Exp.2	2025	Female	OM	False memory	Corresponding	-0.00506604
Exp.2	2025	Female	OM	False memory	Non-corresponding	0.00389533
Exp.2	2025	Female	OM	Correct control	Corresponding	0.00813647
Exp.2	2025	Female	OM	Correct control	Non-corresponding	0.00800732
Exp.2	2025	Female	OM	Incorrect control	Corresponding	-0.0131717
Exp.2	2025	Female	OM	Incorrect control	Non-corresponding	-0.00118506
Exp.2	2025	Female	PM	True memory	Corresponding	0.00761708
Exp.2	2025	Female	PM	True memory	Non-corresponding	0.00644744
Exp.2	2025	Female	PM	False memory	Corresponding	-0.00250279
Exp.2	2025	Female	PM	False memory	Non-corresponding	-5.90889e-06
Exp.2	2025	Female	PM	Correct control	Corresponding	0.000881285
Exp.2	2025	Female	PM	Correct control	Non-corresponding	0.00234683
Exp.2	2025	Female	PM	Incorrect control	Corresponding	0.00370674
Exp.2	2025	Female	PM	Incorrect control	Non-corresponding	0.00826041
Exp.2	2026	Female	OP	True memory	Corresponding	-0.000308885
Exp.2	2026	Female	OP	True memory	Non-corresponding	0.00328786
Exp.2	2026	Female	OP	False memory	Corresponding	0.0237321
Exp.2	2026	Female	OP	False memory	Non-corresponding	0.00594679
Exp.2	2026	Female	OP	Correct control	Corresponding	-0.010295
Exp.2	2026	Female	OP	Correct control	Non-corresponding	-0.00138988
Exp.2	2026	Female	OP	Incorrect control	Corresponding	0.0182339
Exp.2	2026	Female	OP	Incorrect control	Non-corresponding	-0.00202011
Exp.2	2026	Female	OM	True memory	Corresponding	0.00107984
Exp.2	2026	Female	OM	True memory	Non-corresponding	0.00405536
Exp.2	2026	Female	OM	False memory	Corresponding	-0.00123806
Exp.2	2026	Female	OM	False memory	Non-corresponding	0.00806711
Exp.2	2026	Female	OM	Correct control	Corresponding	0.0118856
Exp.2	2026	Female	OM	Correct control	Non-corresponding	0.00958326
Exp.2	2026	Female	OM	Incorrect control	Corresponding	-0.00765928
Exp.2	2026	Female	OM	Incorrect control	Non-corresponding	0.00318838
Exp.2	2026	Female	PM	True memory	Corresponding	-0.00766755
Exp.2	2026	Female	PM	True memory	Non-corresponding	0.000970778
Exp.2	2026	Female	PM	False memory	Corresponding	0.000457993
Exp.2	2026	Female	PM	False memory	Non-corresponding	-0.0043072
Exp.2	2026	Female	PM	Correct control	Corresponding	-0.00074556
Exp.2	2026	Female	PM	Correct control	Non-corresponding	-0.00130382
Exp.2	2026	Female	PM	Incorrect control	Corresponding	0.00445933
Exp.2	2026	Female	PM	Incorrect control	Non-corresponding	0.000308533
Exp.2	2027	Female	OP	True memory	Corresponding	0.00506708
Exp.2	2027	Female	OP	True memory	Non-corresponding	-0.00691325
Exp.2	2027	Female	OP	False memory	Corresponding	-0.00307407
Exp.2	2027	Female	OP	False memory	Non-corresponding	-0.000479163
Exp.2	2027	Female	OP	Correct control	Corresponding	0.00517528
Exp.2	2027	Female	OP	Correct control	Non-corresponding	-0.000388595
Exp.2	2027	Female	OP	Incorrect control	Corresponding	-0.000191019
Exp.2	2027	Female	OP	Incorrect control	Non-corresponding	-0.0045568
Exp.2	2027	Female	OM	True memory	Corresponding	-0.00963815
Exp.2	2027	Female	OM	True memory	Non-corresponding	0.00568416
Exp.2	2027	Female	OM	False memory	Corresponding	-0.00247449
Exp.2	2027	Female	OM	False memory	Non-corresponding	0.00777284
Exp.2	2027	Female	OM	Correct control	Corresponding	0.00576668
Exp.2	2027	Female	OM	Correct control	Non-corresponding	0.00547543
Exp.2	2027	Female	OM	Incorrect control	Corresponding	0.00996481
Exp.2	2027	Female	OM	Incorrect control	Non-corresponding	0.00794667
Exp.2	2027	Female	PM	True memory	Corresponding	-0.00345856
Exp.2	2027	Female	PM	True memory	Non-corresponding	0.00403787
Exp.2	2027	Female	PM	False memory	Corresponding	0.0190116
Exp.2	2027	Female	PM	False memory	Non-corresponding	0.00320505
Exp.2	2027	Female	PM	Correct control	Corresponding	0.00371838
Exp.2	2027	Female	PM	Correct control	Non-corresponding	0.00408824
Exp.2	2027	Female	PM	Incorrect control	Corresponding	-0.00777487
Exp.2	2027	Female	PM	Incorrect control	Non-corresponding	0.00462372
Exp.2	2028	Female	OP	True memory	Corresponding	0.0127742
Exp.2	2028	Female	OP	True memory	Non-corresponding	-0.00102506
Exp.2	2028	Female	OP	False memory	Corresponding	-0.010871
Exp.2	2028	Female	OP	False memory	Non-corresponding	-0.0019823
Exp.2	2028	Female	OP	Correct control	Corresponding	-0.00547087
Exp.2	2028	Female	OP	Correct control	Non-corresponding	0.00576315
Exp.2	2028	Female	OP	Incorrect control	Corresponding	0.00149812
Exp.2	2028	Female	OP	Incorrect control	Non-corresponding	-0.00216672
Exp.2	2028	Female	OM	True memory	Corresponding	0.0164483
Exp.2	2028	Female	OM	True memory	Non-corresponding	0.00920099
Exp.2	2028	Female	OM	False memory	Corresponding	0.0079364
Exp.2	2028	Female	OM	False memory	Non-corresponding	0.00624022
Exp.2	2028	Female	OM	Correct control	Corresponding	0.00225914
Exp.2	2028	Female	OM	Correct control	Non-corresponding	0.00792261
Exp.2	2028	Female	OM	Incorrect control	Corresponding	0.00368383
Exp.2	2028	Female	OM	Incorrect control	Non-corresponding	0.00335064
Exp.2	2028	Female	PM	True memory	Corresponding	-0.0118376
Exp.2	2028	Female	PM	True memory	Non-corresponding	-0.00871445
Exp.2	2028	Female	PM	False memory	Corresponding	-0.0156663
Exp.2	2028	Female	PM	False memory	Non-corresponding	-0.00400748
Exp.2	2028	Female	PM	Correct control	Corresponding	-0.00442598
Exp.2	2028	Female	PM	Correct control	Non-corresponding	-0.0044889
Exp.2	2028	Female	PM	Incorrect control	Corresponding	0.00457881
Exp.2	2028	Female	PM	Incorrect control	Non-corresponding	-0.00761581
Exp.2	2029	Male	OP	True memory	Corresponding	0.000751736
Exp.2	2029	Male	OP	True memory	Non-corresponding	0.000868883
Exp.2	2029	Male	OP	False memory	Corresponding	-0.00783426
Exp.2	2029	Male	OP	False memory	Non-corresponding	0.00859027
Exp.2	2029	Male	OP	Correct control	Corresponding	0.00502025
Exp.2	2029	Male	OP	Correct control	Non-corresponding	0.00175827
Exp.2	2029	Male	OP	Incorrect control	Corresponding	0.0105484
Exp.2	2029	Male	OP	Incorrect control	Non-corresponding	0.00172485
Exp.2	2029	Male	OM	True memory	Corresponding	-0.0017722
Exp.2	2029	Male	OM	True memory	Non-corresponding	0.00119244
Exp.2	2029	Male	OM	False memory	Corresponding	0.00342815
Exp.2	2029	Male	OM	False memory	Non-corresponding	-0.00627636
Exp.2	2029	Male	OM	Correct control	Corresponding	0.0104147
Exp.2	2029	Male	OM	Correct control	Non-corresponding	-0.000550868
Exp.2	2029	Male	OM	Incorrect control	Corresponding	-0.00565904
Exp.2	2029	Male	OM	Incorrect control	Non-corresponding	0.00551115
Exp.2	2029	Male	PM	True memory	Corresponding	-0.0118699
Exp.2	2029	Male	PM	True memory	Non-corresponding	0.00369535
Exp.2	2029	Male	PM	False memory	Corresponding	0.0101224
Exp.2	2029	Male	PM	False memory	Non-corresponding	0.00616495
Exp.2	2029	Male	PM	Correct control	Corresponding	0.0199524
Exp.2	2029	Male	PM	Correct control	Non-corresponding	0.0067013
Exp.2	2029	Male	PM	Incorrect control	Corresponding	-0.00743664
Exp.2	2029	Male	PM	Incorrect control	Non-corresponding	-0.00174788
Exp.2	2030	Male	OP	True memory	Corresponding	0.00127476
Exp.2	2030	Male	OP	True memory	Non-corresponding	-0.00475178
Exp.2	2030	Male	OP	False memory	Corresponding	-0.0104923
Exp.2	2030	Male	OP	False memory	Non-corresponding	-0.00435348
Exp.2	2030	Male	OP	Correct control	Corresponding	0.00524076
Exp.2	2030	Male	OP	Correct control	Non-corresponding	-1.00433e-05
Exp.2	2030	Male	OP	Incorrect control	Corresponding	0.00594569
Exp.2	2030	Male	OP	Incorrect control	Non-corresponding	0.00138614
Exp.2	2030	Male	OM	True memory	Corresponding	-0.00956985
Exp.2	2030	Male	OM	True memory	Non-corresponding	-0.0074307
Exp.2	2030	Male	OM	False memory	Corresponding	-0.0119293
Exp.2	2030	Male	OM	False memory	Non-corresponding	-0.00961314
Exp.2	2030	Male	OM	Correct control	Corresponding	0.0141886
Exp.2	2030	Male	OM	Correct control	Non-corresponding	-0.000840642
Exp.2	2030	Male	OM	Incorrect control	Corresponding	-0.00362202
Exp.2	2030	Male	OM	Incorrect control	Non-corresponding	-0.00192224
Exp.2	2030	Male	PM	True memory	Corresponding	-0.00323012
Exp.2	2030	Male	PM	True memory	Non-corresponding	-0.0061375
Exp.2	2030	Male	PM	False memory	Corresponding	-0.000184137
Exp.2	2030	Male	PM	False memory	Non-corresponding	-0.0106583
Exp.2	2030	Male	PM	Correct control	Corresponding	-0.00955672
Exp.2	2030	Male	PM	Correct control	Non-corresponding	-0.00879932
Exp.2	2030	Male	PM	Incorrect control	Corresponding	0.00294555
Exp.2	2030	Male	PM	Incorrect control	Non-corresponding	-0.00787203
Exp.2	2032	Male	OP	True memory	Corresponding	-0.0062475
Exp.2	2032	Male	OP	True memory	Non-corresponding	-0.00239433
Exp.2	2032	Male	OP	False memory	Corresponding	-0.0171968
Exp.2	2032	Male	OP	False memory	Non-corresponding	0.00290616
Exp.2	2032	Male	OP	Correct control	Corresponding	0.00953265
Exp.2	2032	Male	OP	Correct control	Non-corresponding	0.00393346
Exp.2	2032	Male	OP	Incorrect control	Corresponding	-0.00887011
Exp.2	2032	Male	OP	Incorrect control	Non-corresponding	-0.00194776
Exp.2	2032	Male	OM	True memory	Corresponding	-0.0208362
Exp.2	2032	Male	OM	True memory	Non-corresponding	-0.0201352
Exp.2	2032	Male	OM	False memory	Corresponding	-0.0233828
Exp.2	2032	Male	OM	False memory	Non-corresponding	-0.0169215
Exp.2	2032	Male	OM	Correct control	Corresponding	-0.0177946
Exp.2	2032	Male	OM	Correct control	Non-corresponding	-0.0205462
Exp.2	2032	Male	OM	Incorrect control	Corresponding	-0.0178823
Exp.2	2032	Male	OM	Incorrect control	Non-corresponding	-0.0125777
Exp.2	2032	Male	PM	True memory	Corresponding	-0.0042471
Exp.2	2032	Male	PM	True memory	Non-corresponding	-0.00603898
Exp.2	2032	Male	PM	False memory	Corresponding	0.00634935
Exp.2	2032	Male	PM	False memory	Non-corresponding	0.000548123
Exp.2	2032	Male	PM	Correct control	Corresponding	0.00991998
Exp.2	2032	Male	PM	Correct control	Non-corresponding	-0.000271645
Exp.2	2032	Male	PM	Incorrect control	Corresponding	-0.0167353
Exp.2	2032	Male	PM	Incorrect control	Non-corresponding	-0.00202875
Exp.2	2033	Male	OP	True memory	Corresponding	0.0149566
Exp.2	2033	Male	OP	True memory	Non-corresponding	0.00205013
Exp.2	2033	Male	OP	False memory	Corresponding	0.0119383
Exp.2	2033	Male	OP	False memory	Non-corresponding	0.0044783
Exp.2	2033	Male	OP	Correct control	Corresponding	0.00258588
Exp.2	2033	Male	OP	Correct control	Non-corresponding	0.00238956
Exp.2	2033	Male	OP	Incorrect control	Corresponding	0.00523731
Exp.2	2033	Male	OP	Incorrect control	Non-corresponding	0.00210872
Exp.2	2033	Male	OM	True memory	Corresponding	0.00472843
Exp.2	2033	Male	OM	True memory	Non-corresponding	0.000907742
Exp.2	2033	Male	OM	False memory	Corresponding	0.00588217
Exp.2	2033	Male	OM	False memory	Non-corresponding	0.00294071
Exp.2	2033	Male	OM	Correct control	Corresponding	0.0180961
Exp.2	2033	Male	OM	Correct control	Non-corresponding	0.00357988
Exp.2	2033	Male	OM	Incorrect control	Corresponding	-0.000517865
Exp.2	2033	Male	OM	Incorrect control	Non-corresponding	0.00444349
Exp.2	2033	Male	PM	True memory	Corresponding	-0.0083488
Exp.2	2033	Male	PM	True memory	Non-corresponding	-0.000724402
Exp.2	2033	Male	PM	False memory	Corresponding	0.0131005
Exp.2	2033	Male	PM	False memory	Non-corresponding	-0.00455481
Exp.2	2033	Male	PM	Correct control	Corresponding	-0.000408638
Exp.2	2033	Male	PM	Correct control	Non-corresponding	-0.00295074
Exp.2	2033	Male	PM	Incorrect control	Corresponding	-0.0103855
Exp.2	2033	Male	PM	Incorrect control	Non-corresponding	-0.00306256
Exp.2	2034	Male	OP	True memory	Corresponding	-0.00394968
Exp.2	2034	Male	OP	True memory	Non-corresponding	-0.00223357
Exp.2	2034	Male	OP	False memory	Corresponding	-0.00804802
Exp.2	2034	Male	OP	False memory	Non-corresponding	-0.00103888
Exp.2	2034	Male	OP	Correct control	Corresponding	0.00279171
Exp.2	2034	Male	OP	Correct control	Non-corresponding	0.00271526
Exp.2	2034	Male	OP	Incorrect control	Corresponding	0.00927993
Exp.2	2034	Male	OP	Incorrect control	Non-corresponding	0.00252747
Exp.2	2034	Male	OM	True memory	Corresponding	0.00806641
Exp.2	2034	Male	OM	True memory	Non-corresponding	0.00435136
Exp.2	2034	Male	OM	False memory	Corresponding	0.00688454
Exp.2	2034	Male	OM	False memory	Non-corresponding	0.000280852
Exp.2	2034	Male	OM	Correct control	Corresponding	0.0120168
Exp.2	2034	Male	OM	Correct control	Non-corresponding	0.00637485
Exp.2	2034	Male	OM	Incorrect control	Corresponding	-0.0117457
Exp.2	2034	Male	OM	Incorrect control	Non-corresponding	0.00839881
Exp.2	2034	Male	PM	True memory	Corresponding	0.013383
Exp.2	2034	Male	PM	True memory	Non-corresponding	0.00638567
Exp.2	2034	Male	PM	False memory	Corresponding	0.0159822
Exp.2	2034	Male	PM	False memory	Non-corresponding	0.00787157
Exp.2	2034	Male	PM	Correct control	Corresponding	0.00907222
Exp.2	2034	Male	PM	Correct control	Non-corresponding	0.0035519
Exp.2	2034	Male	PM	Incorrect control	Corresponding	0.0237412
Exp.2	2034	Male	PM	Incorrect control	Non-corresponding	0.00543816
Exp.2	2035	Male	OP	True memory	Corresponding	0.00399133
Exp.2	2035	Male	OP	True memory	Non-corresponding	-0.000836411
Exp.2	2035	Male	OP	False memory	Corresponding	0.0218522
Exp.2	2035	Male	OP	False memory	Non-corresponding	-0.00166321
Exp.2	2035	Male	OP	Correct control	Corresponding	0.0139142
Exp.2	2035	Male	OP	Correct control	Non-corresponding	0.00422933
Exp.2	2035	Male	OP	Incorrect control	Corresponding	0.0152415
Exp.2	2035	Male	OP	Incorrect control	Non-corresponding	-0.00212516
Exp.2	2035	Male	OM	True memory	Corresponding	-0.00342657
Exp.2	2035	Male	OM	True memory	Non-corresponding	0.00867233
Exp.2	2035	Male	OM	False memory	Corresponding	0.0226202
Exp.2	2035	Male	OM	False memory	Non-corresponding	0.0113207
Exp.2	2035	Male	OM	Correct control	Corresponding	0.0255441
Exp.2	2035	Male	OM	Correct control	Non-corresponding	0.00412453
Exp.2	2035	Male	OM	Incorrect control	Corresponding	0.0126976
Exp.2	2035	Male	OM	Incorrect control	Non-corresponding	0.00614548
Exp.2	2035	Male	PM	True memory	Corresponding	0.00556269
Exp.2	2035	Male	PM	True memory	Non-corresponding	0.000275124
Exp.2	2035	Male	PM	False memory	Corresponding	-0.00858188
Exp.2	2035	Male	PM	False memory	Non-corresponding	-0.00558075
Exp.2	2035	Male	PM	Correct control	Corresponding	0.00987472
Exp.2	2035	Male	PM	Correct control	Non-corresponding	-0.00217949
Exp.2	2035	Male	PM	Incorrect control	Corresponding	-0.00841874
Exp.2	2035	Male	PM	Incorrect control	Non-corresponding	-0.0068499
Exp.2	2036	Female	OP	True memory	Corresponding	-0.00496236
Exp.2	2036	Female	OP	True memory	Non-corresponding	-0.00781168
Exp.2	2036	Female	OP	False memory	Corresponding	-0.00917525
Exp.2	2036	Female	OP	False memory	Non-corresponding	-0.00193114
Exp.2	2036	Female	OP	Correct control	Corresponding	0.0156478
Exp.2	2036	Female	OP	Correct control	Non-corresponding	-0.0057159
Exp.2	2036	Female	OP	Incorrect control	Corresponding	-0.0109214
Exp.2	2036	Female	OP	Incorrect control	Non-corresponding	-0.00625719
Exp.2	2036	Female	OM	True memory	Corresponding	-0.00149538
Exp.2	2036	Female	OM	True memory	Non-corresponding	-0.00307354
Exp.2	2036	Female	OM	False memory	Corresponding	0.0121254
Exp.2	2036	Female	OM	False memory	Non-corresponding	-0.00464879
Exp.2	2036	Female	OM	Correct control	Corresponding	-0.00347453
Exp.2	2036	Female	OM	Correct control	Non-corresponding	-0.00441026
Exp.2	2036	Female	OM	Incorrect control	Corresponding	-0.00566761
Exp.2	2036	Female	OM	Incorrect control	Non-corresponding	-0.00350351
Exp.2	2036	Female	PM	True memory	Corresponding	0.00654255
Exp.2	2036	Female	PM	True memory	Non-corresponding	0.00578112
Exp.2	2036	Female	PM	False memory	Corresponding	0.00633277
Exp.2	2036	Female	PM	False memory	Non-corresponding	0.00683854
Exp.2	2036	Female	PM	Correct control	Corresponding	0.00535427
Exp.2	2036	Female	PM	Correct control	Non-corresponding	0.00598885
Exp.2	2036	Female	PM	Incorrect control	Corresponding	-0.0012395
Exp.2	2036	Female	PM	Incorrect control	Non-corresponding	0.0068935
Exp.2	2042	Male	OP	True memory	Corresponding	0.0100379
Exp.2	2042	Male	OP	True memory	Non-corresponding	0.00349071
Exp.2	2042	Male	OP	False memory	Corresponding	0.00626015
Exp.2	2042	Male	OP	False memory	Non-corresponding	0.00552223
Exp.2	2042	Male	OP	Correct control	Corresponding	0.00912849
Exp.2	2042	Male	OP	Correct control	Non-corresponding	0.00314672
Exp.2	2042	Male	OP	Incorrect control	Corresponding	-0.00516332
Exp.2	2042	Male	OP	Incorrect control	Non-corresponding	0.00406529
Exp.2	2042	Male	OM	True memory	Corresponding	0.0250555
Exp.2	2042	Male	OM	True memory	Non-corresponding	0.00782262
Exp.2	2042	Male	OM	False memory	Corresponding	0.0163529
Exp.2	2042	Male	OM	False memory	Non-corresponding	0.00739612
Exp.2	2042	Male	OM	Correct control	Corresponding	0.00110264
Exp.2	2042	Male	OM	Correct control	Non-corresponding	0.00792922
Exp.2	2042	Male	OM	Incorrect control	Corresponding	-0.00278485
Exp.2	2042	Male	OM	Incorrect control	Non-corresponding	0.00679336
Exp.2	2042	Male	PM	True memory	Corresponding	-0.0152026
Exp.2	2042	Male	PM	True memory	Non-corresponding	-0.00322618
Exp.2	2042	Male	PM	False memory	Corresponding	-0.00015168
Exp.2	2042	Male	PM	False memory	Non-corresponding	-0.00482691
Exp.2	2042	Male	PM	Correct control	Corresponding	0.00314843
Exp.2	2042	Male	PM	Correct control	Non-corresponding	-0.00954538
Exp.2	2042	Male	PM	Incorrect control	Corresponding	-0.0107984
Exp.2	2042	Male	PM	Incorrect control	Non-corresponding	-0.00502781
Exp.2	2044	Male	OP	True memory	Corresponding	0.00948984
Exp.2	2044	Male	OP	True memory	Non-corresponding	0.00226979
Exp.2	2044	Male	OP	False memory	Corresponding	0.00141266
Exp.2	2044	Male	OP	False memory	Non-corresponding	-0.00461351
Exp.2	2044	Male	OP	Correct control	Corresponding	-0.00611939
Exp.2	2044	Male	OP	Correct control	Non-corresponding	0.00067882
Exp.2	2044	Male	OP	Incorrect control	Corresponding	0.00684982
Exp.2	2044	Male	OP	Incorrect control	Non-corresponding	0.00850311
Exp.2	2044	Male	OM	True memory	Corresponding	-0.00803656
Exp.2	2044	Male	OM	True memory	Non-corresponding	-0.00664497
Exp.2	2044	Male	OM	False memory	Corresponding	-0.00585336
Exp.2	2044	Male	OM	False memory	Non-corresponding	-0.00396555
Exp.2	2044	Male	OM	Correct control	Corresponding	0.00373683
Exp.2	2044	Male	OM	Correct control	Non-corresponding	-0.00228112
Exp.2	2044	Male	OM	Incorrect control	Corresponding	-0.00818268
Exp.2	2044	Male	OM	Incorrect control	Non-corresponding	-0.011264
Exp.2	2044	Male	PM	True memory	Corresponding	-0.0190365
Exp.2	2044	Male	PM	True memory	Non-corresponding	0.00731173
Exp.2	2044	Male	PM	False memory	Corresponding	-0.00896599
Exp.2	2044	Male	PM	False memory	Non-corresponding	0.00293531
Exp.2	2044	Male	PM	Correct control	Corresponding	0.0032087
Exp.2	2044	Male	PM	Correct control	Non-corresponding	0.0025914
Exp.2	2044	Male	PM	Incorrect control	Corresponding	-0.0277567
Exp.2	2044	Male	PM	Incorrect control	Non-corresponding	0.000844418
Exp.2	2045	Male	OP	True memory	Corresponding	0.0150019
Exp.2	2045	Male	OP	True memory	Non-corresponding	0.00265892
Exp.2	2045	Male	OP	False memory	Corresponding	0.00326526
Exp.2	2045	Male	OP	False memory	Non-corresponding	0.00509967
Exp.2	2045	Male	OP	Correct control	Corresponding	0.00214031
Exp.2	2045	Male	OP	Correct control	Non-corresponding	0.00377025
Exp.2	2045	Male	OP	Incorrect control	Corresponding	0.000727454
Exp.2	2045	Male	OP	Incorrect control	Non-corresponding	-3.05253e-05
Exp.2	2045	Male	OM	True memory	Corresponding	0.00245996
Exp.2	2045	Male	OM	True memory	Non-corresponding	0.000761218
Exp.2	2045	Male	OM	False memory	Corresponding	0.00797442
Exp.2	2045	Male	OM	False memory	Non-corresponding	0.00110858
Exp.2	2045	Male	OM	Correct control	Corresponding	0.00171624
Exp.2	2045	Male	OM	Correct control	Non-corresponding	0.00235021
Exp.2	2045	Male	OM	Incorrect control	Corresponding	-0.00656105
Exp.2	2045	Male	OM	Incorrect control	Non-corresponding	-0.00318789
Exp.2	2045	Male	PM	True memory	Corresponding	-0.00670123
Exp.2	2045	Male	PM	True memory	Non-corresponding	0.000397117
Exp.2	2045	Male	PM	False memory	Corresponding	0.003319
Exp.2	2045	Male	PM	False memory	Non-corresponding	0.00603843
Exp.2	2045	Male	PM	Correct control	Corresponding	0.00489097
Exp.2	2045	Male	PM	Correct control	Non-corresponding	7.38527e-05
Exp.2	2045	Male	PM	Incorrect control	Corresponding	0.0141701
Exp.2	2045	Male	PM	Incorrect control	Non-corresponding	0.00382009
Exp.2	2046	Male	OP	True memory	Corresponding	0.0043476
Exp.2	2046	Male	OP	True memory	Non-corresponding	0.00314948
Exp.2	2046	Male	OP	False memory	Corresponding	0.00269868
Exp.2	2046	Male	OP	False memory	Non-corresponding	0.00275649
Exp.2	2046	Male	OP	Correct control	Corresponding	0.013874
Exp.2	2046	Male	OP	Correct control	Non-corresponding	0.00427673
Exp.2	2046	Male	OP	Incorrect control	Corresponding	0.0166875
Exp.2	2046	Male	OP	Incorrect control	Non-corresponding	0.000626175
Exp.2	2046	Male	OM	True memory	Corresponding	-0.00564418
Exp.2	2046	Male	OM	True memory	Non-corresponding	0.00420269
Exp.2	2046	Male	OM	False memory	Corresponding	0.00665058
Exp.2	2046	Male	OM	False memory	Non-corresponding	0.00446006
Exp.2	2046	Male	OM	Correct control	Corresponding	0.000388095
Exp.2	2046	Male	OM	Correct control	Non-corresponding	0.0015674
Exp.2	2046	Male	OM	Incorrect control	Corresponding	-0.000463376
Exp.2	2046	Male	OM	Incorrect control	Non-corresponding	0.000863204
Exp.2	2046	Male	PM	True memory	Corresponding	0.00145638
Exp.2	2046	Male	PM	True memory	Non-corresponding	0.00256673
Exp.2	2046	Male	PM	False memory	Corresponding	0.0124442
Exp.2	2046	Male	PM	False memory	Non-corresponding	0.0115084
Exp.2	2046	Male	PM	Correct control	Corresponding	-0.00042793
Exp.2	2046	Male	PM	Correct control	Non-corresponding	0.00676981
Exp.2	2046	Male	PM	Incorrect control	Corresponding	0.00593419
Exp.2	2046	Male	PM	Incorrect control	Non-corresponding	-0.00401714
Exp.2	2047	Male	OP	True memory	Corresponding	0.00993305
Exp.2	2047	Male	OP	True memory	Non-corresponding	-0.0059889
Exp.2	2047	Male	OP	False memory	Corresponding	0.00378521
Exp.2	2047	Male	OP	False memory	Non-corresponding	0.00123098
Exp.2	2047	Male	OP	Correct control	Corresponding	0.0074397
Exp.2	2047	Male	OP	Correct control	Non-corresponding	-0.00272731
Exp.2	2047	Male	OP	Incorrect control	Corresponding	0.000816133
Exp.2	2047	Male	OP	Incorrect control	Non-corresponding	0.00113458
Exp.2	2047	Male	OM	True memory	Corresponding	-0.00200936
Exp.2	2047	Male	OM	True memory	Non-corresponding	-0.00475921
Exp.2	2047	Male	OM	False memory	Corresponding	-0.0030721
Exp.2	2047	Male	OM	False memory	Non-corresponding	-0.00282289
Exp.2	2047	Male	OM	Correct control	Corresponding	0.00235755
Exp.2	2047	Male	OM	Correct control	Non-corresponding	-0.00615956
Exp.2	2047	Male	OM	Incorrect control	Corresponding	0.00375284
Exp.2	2047	Male	OM	Incorrect control	Non-corresponding	0.00137089
Exp.2	2047	Male	PM	True memory	Corresponding	-0.00133386
Exp.2	2047	Male	PM	True memory	Non-corresponding	0.00658955
Exp.2	2047	Male	PM	False memory	Corresponding	0.00837389
Exp.2	2047	Male	PM	False memory	Non-corresponding	0.00434698
Exp.2	2047	Male	PM	Correct control	Corresponding	0.0183361
Exp.2	2047	Male	PM	Correct control	Non-corresponding	0.00899305
Exp.2	2047	Male	PM	Incorrect control	Corresponding	0.000525209
Exp.2	2047	Male	PM	Incorrect control	Non-corresponding	0.00583491
Exp.2	2048	Male	OP	True memory	Corresponding	0.00864903
Exp.2	2048	Male	OP	True memory	Non-corresponding	0.000394522
Exp.2	2048	Male	OP	False memory	Corresponding	0.0108171
Exp.2	2048	Male	OP	False memory	Non-corresponding	0.00376383
Exp.2	2048	Male	OP	Correct control	Corresponding	-0.00244456
Exp.2	2048	Male	OP	Correct control	Non-corresponding	7.33933e-05
Exp.2	2048	Male	OP	Incorrect control	Corresponding	0.0126144
Exp.2	2048	Male	OP	Incorrect control	Non-corresponding	0.000850959
Exp.2	2048	Male	OM	True memory	Corresponding	0.007217
Exp.2	2048	Male	OM	True memory	Non-corresponding	-0.00240792
Exp.2	2048	Male	OM	False memory	Corresponding	0.00358315
Exp.2	2048	Male	OM	False memory	Non-corresponding	0.000210859
Exp.2	2048	Male	OM	Correct control	Corresponding	-0.00287077
Exp.2	2048	Male	OM	Correct control	Non-corresponding	0.00228475
Exp.2	2048	Male	OM	Incorrect control	Corresponding	0.0103965
Exp.2	2048	Male	OM	Incorrect control	Non-corresponding	0.00690728
Exp.2	2048	Male	PM	True memory	Corresponding	-0.00529917
Exp.2	2048	Male	PM	True memory	Non-corresponding	0.00230859
Exp.2	2048	Male	PM	False memory	Corresponding	0.00765003
Exp.2	2048	Male	PM	False memory	Non-corresponding	0.00204143
Exp.2	2048	Male	PM	Correct control	Corresponding	6.995e-05
Exp.2	2048	Male	PM	Correct control	Non-corresponding	0.00466715
Exp.2	2048	Male	PM	Incorrect control	Corresponding	-0.000634025
Exp.2	2048	Male	PM	Incorrect control	Non-corresponding	-0.000696331
Exp.2	2049	Male	OP	True memory	Corresponding	0.0105907
Exp.2	2049	Male	OP	True memory	Non-corresponding	-0.0050462
Exp.2	2049	Male	OP	False memory	Corresponding	-0.000906249
Exp.2	2049	Male	OP	False memory	Non-corresponding	-0.000381853
Exp.2	2049	Male	OP	Correct control	Corresponding	-0.00501668
Exp.2	2049	Male	OP	Correct control	Non-corresponding	0.000641687
Exp.2	2049	Male	OP	Incorrect control	Corresponding	-0.0058114
Exp.2	2049	Male	OP	Incorrect control	Non-corresponding	-0.00111988
Exp.2	2049	Male	OM	True memory	Corresponding	-0.00445634
Exp.2	2049	Male	OM	True memory	Non-corresponding	0.00575211
Exp.2	2049	Male	OM	False memory	Corresponding	0.016958
Exp.2	2049	Male	OM	False memory	Non-corresponding	0.00144695
Exp.2	2049	Male	OM	Correct control	Corresponding	-0.00158406
Exp.2	2049	Male	OM	Correct control	Non-corresponding	0.00556541
Exp.2	2049	Male	OM	Incorrect control	Corresponding	0.00132455
Exp.2	2049	Male	OM	Incorrect control	Non-corresponding	0.00257989
Exp.2	2049	Male	PM	True memory	Corresponding	0.0198269
Exp.2	2049	Male	PM	True memory	Non-corresponding	0.0104207
Exp.2	2049	Male	PM	False memory	Corresponding	0.00972626
Exp.2	2049	Male	PM	False memory	Non-corresponding	0.00930514
Exp.2	2049	Male	PM	Correct control	Corresponding	0.00428006
Exp.2	2049	Male	PM	Correct control	Non-corresponding	0.00347976
Exp.2	2049	Male	PM	Incorrect control	Corresponding	0.00582566
Exp.2	2049	Male	PM	Incorrect control	Non-corresponding	0.00749065
Exp.2	2050	Male	OP	True memory	Corresponding	-0.00693334
Exp.2	2050	Male	OP	True memory	Non-corresponding	-0.00213088
Exp.2	2050	Male	OP	False memory	Corresponding	0.000221198
Exp.2	2050	Male	OP	False memory	Non-corresponding	-0.00416733
Exp.2	2050	Male	OP	Correct control	Corresponding	0.00772461
Exp.2	2050	Male	OP	Correct control	Non-corresponding	-0.00463981
Exp.2	2050	Male	OP	Incorrect control	Corresponding	0.00591201
Exp.2	2050	Male	OP	Incorrect control	Non-corresponding	-0.00759295
Exp.2	2050	Male	OM	True memory	Corresponding	-0.0106242
Exp.2	2050	Male	OM	True memory	Non-corresponding	-0.00400597
Exp.2	2050	Male	OM	False memory	Corresponding	-0.0063122
Exp.2	2050	Male	OM	False memory	Non-corresponding	-0.00251956
Exp.2	2050	Male	OM	Correct control	Corresponding	0.00477208
Exp.2	2050	Male	OM	Correct control	Non-corresponding	-0.000739697
Exp.2	2050	Male	OM	Incorrect control	Corresponding	0.00752789
Exp.2	2050	Male	OM	Incorrect control	Non-corresponding	0.00132371
Exp.2	2050	Male	PM	True memory	Corresponding	0.00579741
Exp.2	2050	Male	PM	True memory	Non-corresponding	0.00504438
Exp.2	2050	Male	PM	False memory	Corresponding	0.00955106
Exp.2	2050	Male	PM	False memory	Non-corresponding	0.00172134
Exp.2	2050	Male	PM	Correct control	Corresponding	0.0191112
Exp.2	2050	Male	PM	Correct control	Non-corresponding	0.00891081
Exp.2	2050	Male	PM	Incorrect control	Corresponding	0.0151866
Exp.2	2050	Male	PM	Incorrect control	Non-corresponding	0.0119072
Exp.2	2051	Male	OP	True memory	Corresponding	-0.00406173
Exp.2	2051	Male	OP	True memory	Non-corresponding	0.00359242
Exp.2	2051	Male	OP	False memory	Corresponding	-0.00562595
Exp.2	2051	Male	OP	False memory	Non-corresponding	0.00232511
Exp.2	2051	Male	OP	Correct control	Corresponding	0.00791278
Exp.2	2051	Male	OP	Correct control	Non-corresponding	0.00300879
Exp.2	2051	Male	OP	Incorrect control	Corresponding	0.0130792
Exp.2	2051	Male	OP	Incorrect control	Non-corresponding	0.00580514
Exp.2	2051	Male	OM	True memory	Corresponding	-0.0101264
Exp.2	2051	Male	OM	True memory	Non-corresponding	-0.0046411
Exp.2	2051	Male	OM	False memory	Corresponding	-0.000402619
Exp.2	2051	Male	OM	False memory	Non-corresponding	-0.00476124
Exp.2	2051	Male	OM	Correct control	Corresponding	-0.00260618
Exp.2	2051	Male	OM	Correct control	Non-corresponding	-0.00669091
Exp.2	2051	Male	OM	Incorrect control	Corresponding	0.000565993
Exp.2	2051	Male	OM	Incorrect control	Non-corresponding	0.001303
Exp.2	2051	Male	PM	True memory	Corresponding	-0.000891347
Exp.2	2051	Male	PM	True memory	Non-corresponding	0.0108698
Exp.2	2051	Male	PM	False memory	Corresponding	0.00139668
Exp.2	2051	Male	PM	False memory	Non-corresponding	0.00317824
Exp.2	2051	Male	PM	Correct control	Corresponding	0.0104909
Exp.2	2051	Male	PM	Correct control	Non-corresponding	0.00278141
Exp.2	2051	Male	PM	Incorrect control	Corresponding	0.00757064
Exp.2	2051	Male	PM	Incorrect control	Non-corresponding	0.00797296
Exp.2	2052	Male	OP	True memory	Corresponding	0.0274413
Exp.2	2052	Male	OP	True memory	Non-corresponding	0.0068662
Exp.2	2052	Male	OP	False memory	Corresponding	0.00210174
Exp.2	2052	Male	OP	False memory	Non-corresponding	0.00609685
Exp.2	2052	Male	OP	Correct control	Corresponding	0.00708707
Exp.2	2052	Male	OP	Correct control	Non-corresponding	0.000995865
Exp.2	2052	Male	OP	Incorrect control	Corresponding	-0.000595087
Exp.2	2052	Male	OP	Incorrect control	Non-corresponding	0.0026119
Exp.2	2052	Male	OM	True memory	Corresponding	0.00764581
Exp.2	2052	Male	OM	True memory	Non-corresponding	0.00508687
Exp.2	2052	Male	OM	False memory	Corresponding	0.0091219
Exp.2	2052	Male	OM	False memory	Non-corresponding	0.00553191
Exp.2	2052	Male	OM	Correct control	Corresponding	0.00637777
Exp.2	2052	Male	OM	Correct control	Non-corresponding	0.00422572
Exp.2	2052	Male	OM	Incorrect control	Corresponding	0.0114525
Exp.2	2052	Male	OM	Incorrect control	Non-corresponding	0.00964234
Exp.2	2052	Male	PM	True memory	Corresponding	0.00633754
Exp.2	2052	Male	PM	True memory	Non-corresponding	0.00369865
Exp.2	2052	Male	PM	False memory	Corresponding	0.0219647
Exp.2	2052	Male	PM	False memory	Non-corresponding	0.0083507
Exp.2	2052	Male	PM	Correct control	Corresponding	0.00954676
Exp.2	2052	Male	PM	Correct control	Non-corresponding	0.00509373
Exp.2	2052	Male	PM	Incorrect control	Corresponding	0.0138568
Exp.2	2052	Male	PM	Incorrect control	Non-corresponding	0.00377033
Exp.2	2053	Male	OP	True memory	Corresponding	0.0149524
Exp.2	2053	Male	OP	True memory	Non-corresponding	0.00123171
Exp.2	2053	Male	OP	False memory	Corresponding	0.0102633
Exp.2	2053	Male	OP	False memory	Non-corresponding	0.00370046
Exp.2	2053	Male	OP	Correct control	Corresponding	0.0119236
Exp.2	2053	Male	OP	Correct control	Non-corresponding	0.00365669
Exp.2	2053	Male	OP	Incorrect control	Corresponding	0.00932317
Exp.2	2053	Male	OP	Incorrect control	Non-corresponding	0.00468193
Exp.2	2053	Male	OM	True memory	Corresponding	0.00634499
Exp.2	2053	Male	OM	True memory	Non-corresponding	0.00737976
Exp.2	2053	Male	OM	False memory	Corresponding	0.00752885
Exp.2	2053	Male	OM	False memory	Non-corresponding	0.00295319
Exp.2	2053	Male	OM	Correct control	Corresponding	0.0113322
Exp.2	2053	Male	OM	Correct control	Non-corresponding	0.00915721
Exp.2	2053	Male	OM	Incorrect control	Corresponding	-0.000655995
Exp.2	2053	Male	OM	Incorrect control	Non-corresponding	0.00828511
Exp.2	2053	Male	PM	True memory	Corresponding	0.0069982
Exp.2	2053	Male	PM	True memory	Non-corresponding	0.00157304
Exp.2	2053	Male	PM	False memory	Corresponding	0.00746384
Exp.2	2053	Male	PM	False memory	Non-corresponding	0.00464345
Exp.2	2053	Male	PM	Correct control	Corresponding	0.00570925
Exp.2	2053	Male	PM	Correct control	Non-corresponding	0.00973634
Exp.2	2053	Male	PM	Incorrect control	Corresponding	0.00413259
Exp.2	2053	Male	PM	Incorrect control	Non-corresponding	0.00526315
Exp.2	2054	Male	OP	True memory	Corresponding	-0.00944822
Exp.2	2054	Male	OP	True memory	Non-corresponding	-0.00288577
Exp.2	2054	Male	OP	False memory	Corresponding	0.0062842
Exp.2	2054	Male	OP	False memory	Non-corresponding	0.000645741
Exp.2	2054	Male	OP	Correct control	Corresponding	-0.00720558
Exp.2	2054	Male	OP	Correct control	Non-corresponding	0.000354977
Exp.2	2054	Male	OP	Incorrect control	Corresponding	-0.00242209
Exp.2	2054	Male	OP	Incorrect control	Non-corresponding	0.00205194
Exp.2	2054	Male	OM	True memory	Corresponding	0.00904048
Exp.2	2054	Male	OM	True memory	Non-corresponding	-0.00199077
Exp.2	2054	Male	OM	False memory	Corresponding	-0.00141309
Exp.2	2054	Male	OM	False memory	Non-corresponding	0.00383813
Exp.2	2054	Male	OM	Correct control	Corresponding	-0.0115768
Exp.2	2054	Male	OM	Correct control	Non-corresponding	-0.00201775
Exp.2	2054	Male	OM	Incorrect control	Corresponding	0.00326543
Exp.2	2054	Male	OM	Incorrect control	Non-corresponding	-0.000633518
Exp.2	2054	Male	PM	True memory	Corresponding	0.00825148
Exp.2	2054	Male	PM	True memory	Non-corresponding	0.0032109
Exp.2	2054	Male	PM	False memory	Corresponding	0.00622646
Exp.2	2054	Male	PM	False memory	Non-corresponding	0.00260852
Exp.2	2054	Male	PM	Correct control	Corresponding	-0.00201237
Exp.2	2054	Male	PM	Correct control	Non-corresponding	-0.00190351
Exp.2	2054	Male	PM	Incorrect control	Corresponding	0.00804326
Exp.2	2054	Male	PM	Incorrect control	Non-corresponding	0.00633417
Exp.2	2055	Male	OP	True memory	Corresponding	0.00695367
Exp.2	2055	Male	OP	True memory	Non-corresponding	-0.00242544
Exp.2	2055	Male	OP	False memory	Corresponding	0.00691674
Exp.2	2055	Male	OP	False memory	Non-corresponding	0.00256156
Exp.2	2055	Male	OP	Correct control	Corresponding	-0.00213992
Exp.2	2055	Male	OP	Correct control	Non-corresponding	-0.0015258
Exp.2	2055	Male	OP	Incorrect control	Corresponding	-0.00258461
Exp.2	2055	Male	OP	Incorrect control	Non-corresponding	0.000311301
Exp.2	2055	Male	OM	True memory	Corresponding	-0.0115886
Exp.2	2055	Male	OM	True memory	Non-corresponding	-0.0018313
Exp.2	2055	Male	OM	False memory	Corresponding	-0.00213452
Exp.2	2055	Male	OM	False memory	Non-corresponding	-0.00206967
Exp.2	2055	Male	OM	Correct control	Corresponding	0.0181782
Exp.2	2055	Male	OM	Correct control	Non-corresponding	-0.00178462
Exp.2	2055	Male	OM	Incorrect control	Corresponding	-0.00821476
Exp.2	2055	Male	OM	Incorrect control	Non-corresponding	0.00152514
Exp.2	2055	Male	PM	True memory	Corresponding	0.00353304
Exp.2	2055	Male	PM	True memory	Non-corresponding	-0.0046412
Exp.2	2055	Male	PM	False memory	Corresponding	0.00251886
Exp.2	2055	Male	PM	False memory	Non-corresponding	-0.000131344
Exp.2	2055	Male	PM	Correct control	Corresponding	-0.00569832
Exp.2	2055	Male	PM	Correct control	Non-corresponding	-0.00234663
Exp.2	2055	Male	PM	Incorrect control	Corresponding	0.00286504
Exp.2	2055	Male	PM	Incorrect control	Non-corresponding	-0.00196837
Exp.2	2056	Male	OP	True memory	Corresponding	0.00666878
Exp.2	2056	Male	OP	True memory	Non-corresponding	-0.000262653
Exp.2	2056	Male	OP	False memory	Corresponding	-0.0171328
Exp.2	2056	Male	OP	False memory	Non-corresponding	-0.00341959
Exp.2	2056	Male	OP	Correct control	Corresponding	0.00387313
Exp.2	2056	Male	OP	Correct control	Non-corresponding	-0.00148549
Exp.2	2056	Male	OP	Incorrect control	Corresponding	0.00181815
Exp.2	2056	Male	OP	Incorrect control	Non-corresponding	0.00292505
Exp.2	2056	Male	OM	True memory	Corresponding	-0.000871945
Exp.2	2056	Male	OM	True memory	Non-corresponding	-0.000898694
Exp.2	2056	Male	OM	False memory	Corresponding	0.00369496
Exp.2	2056	Male	OM	False memory	Non-corresponding	-0.000574367
Exp.2	2056	Male	OM	Correct control	Corresponding	-0.000252135
Exp.2	2056	Male	OM	Correct control	Non-corresponding	-0.000523223
Exp.2	2056	Male	OM	Incorrect control	Corresponding	0.00391816
Exp.2	2056	Male	OM	Incorrect control	Non-corresponding	0.00136368
Exp.2	2056	Male	PM	True memory	Corresponding	0.000422913
Exp.2	2056	Male	PM	True memory	Non-corresponding	-0.000352995
Exp.2	2056	Male	PM	False memory	Corresponding	0.0309113
Exp.2	2056	Male	PM	False memory	Non-corresponding	0.0102217
Exp.2	2056	Male	PM	Correct control	Corresponding	-0.00119246
Exp.2	2056	Male	PM	Correct control	Non-corresponding	0.00416572
Exp.2	2056	Male	PM	Incorrect control	Corresponding	0.0115821
Exp.2	2056	Male	PM	Incorrect control	Non-corresponding	0.00424499
Exp.2	2057	Male	OP	True memory	Corresponding	0.0129684
Exp.2	2057	Male	OP	True memory	Non-corresponding	0.00943336
Exp.2	2057	Male	OP	False memory	Corresponding	-0.000326947
Exp.2	2057	Male	OP	False memory	Non-corresponding	-0.000603149
Exp.2	2057	Male	OP	Correct control	Corresponding	-0.00292406
Exp.2	2057	Male	OP	Correct control	Non-corresponding	-0.00231896
Exp.2	2057	Male	OP	Incorrect control	Corresponding	-0.00121843
Exp.2	2057	Male	OP	Incorrect control	Non-corresponding	0.00417344
Exp.2	2057	Male	OM	True memory	Corresponding	0.0112149
Exp.2	2057	Male	OM	True memory	Non-corresponding	0.00928302
Exp.2	2057	Male	OM	False memory	Corresponding	0.0013463
Exp.2	2057	Male	OM	False memory	Non-corresponding	0.00541063
Exp.2	2057	Male	OM	Correct control	Corresponding	0.0113316
Exp.2	2057	Male	OM	Correct control	Non-corresponding	-5.41363e-05
Exp.2	2057	Male	OM	Incorrect control	Corresponding	0.023157
Exp.2	2057	Male	OM	Incorrect control	Non-corresponding	0.00383179
Exp.2	2057	Male	PM	True memory	Corresponding	0.014789
Exp.2	2057	Male	PM	True memory	Non-corresponding	0.00327324
Exp.2	2057	Male	PM	False memory	Corresponding	-0.000703013
Exp.2	2057	Male	PM	False memory	Non-corresponding	-0.00298431
Exp.2	2057	Male	PM	Correct control	Corresponding	0.0172905
Exp.2	2057	Male	PM	Correct control	Non-corresponding	0.00130472
Exp.2	2057	Male	PM	Incorrect control	Corresponding	0.0188523
Exp.2	2057	Male	PM	Incorrect control	Non-corresponding	-0.000138713
Exp.2	2058	Male	OP	True memory	Corresponding	0.0103103
Exp.2	2058	Male	OP	True memory	Non-corresponding	-0.00244816
Exp.2	2058	Male	OP	False memory	Corresponding	0.0143198
Exp.2	2058	Male	OP	False memory	Non-corresponding	-0.00363576
Exp.2	2058	Male	OP	Correct control	Corresponding	0.00365497
Exp.2	2058	Male	OP	Correct control	Non-corresponding	-0.00141915
Exp.2	2058	Male	OP	Incorrect control	Corresponding	0.00748229
Exp.2	2058	Male	OP	Incorrect control	Non-corresponding	0.000472458
Exp.2	2058	Male	OM	True memory	Corresponding	0.00406798
Exp.2	2058	Male	OM	True memory	Non-corresponding	-0.00330625
Exp.2	2058	Male	OM	False memory	Corresponding	-0.00725133
Exp.2	2058	Male	OM	False memory	Non-corresponding	0.00673126
Exp.2	2058	Male	OM	Correct control	Corresponding	-0.00280626
Exp.2	2058	Male	OM	Correct control	Non-corresponding	8.72409e-05
Exp.2	2058	Male	OM	Incorrect control	Corresponding	-0.00715426
Exp.2	2058	Male	OM	Incorrect control	Non-corresponding	0.00179157
Exp.2	2058	Male	PM	True memory	Corresponding	-0.0071342
Exp.2	2058	Male	PM	True memory	Non-corresponding	-0.0073255
Exp.2	2058	Male	PM	False memory	Corresponding	-0.00455847
Exp.2	2058	Male	PM	False memory	Non-corresponding	-0.00240061
Exp.2	2058	Male	PM	Correct control	Corresponding	-0.00613773
Exp.2	2058	Male	PM	Correct control	Non-corresponding	-0.00849849
Exp.2	2058	Male	PM	Incorrect control	Corresponding	-0.00717831
Exp.2	2058	Male	PM	Incorrect control	Non-corresponding	-0.00253662
Exp.2	2059	Male	OP	True memory	Corresponding	0.00202272
Exp.2	2059	Male	OP	True memory	Non-corresponding	-0.00680284
Exp.2	2059	Male	OP	False memory	Corresponding	0.00616973
Exp.2	2059	Male	OP	False memory	Non-corresponding	0.000129639
Exp.2	2059	Male	OP	Correct control	Corresponding	0.00161203
Exp.2	2059	Male	OP	Correct control	Non-corresponding	-0.00152364
Exp.2	2059	Male	OP	Incorrect control	Corresponding	0.00518945
Exp.2	2059	Male	OP	Incorrect control	Non-corresponding	-0.000237362
Exp.2	2059	Male	OM	True memory	Corresponding	-0.00939902
Exp.2	2059	Male	OM	True memory	Non-corresponding	-0.00627375
Exp.2	2059	Male	OM	False memory	Corresponding	-0.00253327
Exp.2	2059	Male	OM	False memory	Non-corresponding	0.000861378
Exp.2	2059	Male	OM	Correct control	Corresponding	-0.000495829
Exp.2	2059	Male	OM	Correct control	Non-corresponding	-0.00799494
Exp.2	2059	Male	OM	Incorrect control	Corresponding	-0.00872286
Exp.2	2059	Male	OM	Incorrect control	Non-corresponding	-0.00453673
Exp.2	2059	Male	PM	True memory	Corresponding	0.015025
Exp.2	2059	Male	PM	True memory	Non-corresponding	0.0112182
Exp.2	2059	Male	PM	False memory	Corresponding	0.0172364
Exp.2	2059	Male	PM	False memory	Non-corresponding	0.00797386
Exp.2	2059	Male	PM	Correct control	Corresponding	0.0207279
Exp.2	2059	Male	PM	Correct control	Non-corresponding	0.00646361
Exp.2	2059	Male	PM	Incorrect control	Corresponding	-0.0090275
Exp.2	2059	Male	PM	Incorrect control	Non-corresponding	0.00205715
Exp.2	2060	Male	OP	True memory	Corresponding	-0.00139086
Exp.2	2060	Male	OP	True memory	Non-corresponding	0.00131762
Exp.2	2060	Male	OP	False memory	Corresponding	0.0120762
Exp.2	2060	Male	OP	False memory	Non-corresponding	0.00309318
Exp.2	2060	Male	OP	Correct control	Corresponding	-6.48773e-05
Exp.2	2060	Male	OP	Correct control	Non-corresponding	0.00258265
Exp.2	2060	Male	OP	Incorrect control	Corresponding	-0.00101364
Exp.2	2060	Male	OP	Incorrect control	Non-corresponding	0.00161683
Exp.2	2060	Male	OM	True memory	Corresponding	0.00785788
Exp.2	2060	Male	OM	True memory	Non-corresponding	0.00810111
Exp.2	2060	Male	OM	False memory	Corresponding	0.0113125
Exp.2	2060	Male	OM	False memory	Non-corresponding	0.00537663
Exp.2	2060	Male	OM	Correct control	Corresponding	0.000449711
Exp.2	2060	Male	OM	Correct control	Non-corresponding	0.00647704
Exp.2	2060	Male	OM	Incorrect control	Corresponding	-0.00218531
Exp.2	2060	Male	OM	Incorrect control	Non-corresponding	0.00688014
Exp.2	2060	Male	PM	True memory	Corresponding	-0.000175703
Exp.2	2060	Male	PM	True memory	Non-corresponding	0.00237489
Exp.2	2060	Male	PM	False memory	Corresponding	0.0235272
Exp.2	2060	Male	PM	False memory	Non-corresponding	0.00644121
Exp.2	2060	Male	PM	Correct control	Corresponding	0.000638117
Exp.2	2060	Male	PM	Correct control	Non-corresponding	0.00809078
Exp.2	2060	Male	PM	Incorrect control	Corresponding	0.0123641
Exp.2	2060	Male	PM	Incorrect control	Non-corresponding	0.00736069
Exp.2	2061	Male	OP	True memory	Corresponding	0.00750144
Exp.2	2061	Male	OP	True memory	Non-corresponding	0.00275753
Exp.2	2061	Male	OP	False memory	Corresponding	0.0203641
Exp.2	2061	Male	OP	False memory	Non-corresponding	0.00622583
Exp.2	2061	Male	OP	Correct control	Corresponding	0.0127717
Exp.2	2061	Male	OP	Correct control	Non-corresponding	0.00700942
Exp.2	2061	Male	OP	Incorrect control	Corresponding	0.00107679
Exp.2	2061	Male	OP	Incorrect control	Non-corresponding	0.00376628
Exp.2	2061	Male	OM	True memory	Corresponding	0.00124994
Exp.2	2061	Male	OM	True memory	Non-corresponding	0.00686728
Exp.2	2061	Male	OM	False memory	Corresponding	0.0118608
Exp.2	2061	Male	OM	False memory	Non-corresponding	0.00564034
Exp.2	2061	Male	OM	Correct control	Corresponding	0.00518519
Exp.2	2061	Male	OM	Correct control	Non-corresponding	0.00659459
Exp.2	2061	Male	OM	Incorrect control	Corresponding	0.00384511
Exp.2	2061	Male	OM	Incorrect control	Non-corresponding	0.00483769
Exp.2	2061	Male	PM	True memory	Corresponding	0.013478
Exp.2	2061	Male	PM	True memory	Non-corresponding	0.00269655
Exp.2	2061	Male	PM	False memory	Corresponding	0.0191886
Exp.2	2061	Male	PM	False memory	Non-corresponding	0.0043157
Exp.2	2061	Male	PM	Correct control	Corresponding	0.0140038
Exp.2	2061	Male	PM	Correct control	Non-corresponding	0.00360769
Exp.2	2061	Male	PM	Incorrect control	Corresponding	0.00473619
Exp.2	2061	Male	PM	Incorrect control	Non-corresponding	-0.00457743
Exp.2	2062	Female	OP	True memory	Corresponding	0.0245494
Exp.2	2062	Female	OP	True memory	Non-corresponding	0.00497654
Exp.2	2062	Female	OP	False memory	Corresponding	-0.00963323
Exp.2	2062	Female	OP	False memory	Non-corresponding	-0.00328915
Exp.2	2062	Female	OP	Correct control	Corresponding	0.00322558
Exp.2	2062	Female	OP	Correct control	Non-corresponding	-0.00252431
Exp.2	2062	Female	OP	Incorrect control	Corresponding	-0.00443655
Exp.2	2062	Female	OP	Incorrect control	Non-corresponding	0.00435674
Exp.2	2062	Female	OM	True memory	Corresponding	0.00110594
Exp.2	2062	Female	OM	True memory	Non-corresponding	-0.00397416
Exp.2	2062	Female	OM	False memory	Corresponding	0.0157396
Exp.2	2062	Female	OM	False memory	Non-corresponding	-0.000689483
Exp.2	2062	Female	OM	Correct control	Corresponding	-0.00416083
Exp.2	2062	Female	OM	Correct control	Non-corresponding	-0.00338938
Exp.2	2062	Female	OM	Incorrect control	Corresponding	-0.00640488
Exp.2	2062	Female	OM	Incorrect control	Non-corresponding	-0.00439382
Exp.2	2062	Female	PM	True memory	Corresponding	0.00795148
Exp.2	2062	Female	PM	True memory	Non-corresponding	-0.00203267
Exp.2	2062	Female	PM	False memory	Corresponding	0.0169854
Exp.2	2062	Female	PM	False memory	Non-corresponding	0.0113897
Exp.2	2062	Female	PM	Correct control	Corresponding	0.00695217
Exp.2	2062	Female	PM	Correct control	Non-corresponding	-0.00235911
Exp.2	2062	Female	PM	Incorrect control	Corresponding	0.00938254
Exp.2	2062	Female	PM	Incorrect control	Non-corresponding	0.00543616
Exp.2	2063	Male	OP	True memory	Corresponding	0.00574655
Exp.2	2063	Male	OP	True memory	Non-corresponding	0.00329267
Exp.2	2063	Male	OP	False memory	Corresponding	-0.00388336
Exp.2	2063	Male	OP	False memory	Non-corresponding	0.0028656
Exp.2	2063	Male	OP	Correct control	Corresponding	0.00390144
Exp.2	2063	Male	OP	Correct control	Non-corresponding	0.00377942
Exp.2	2063	Male	OP	Incorrect control	Corresponding	0.00843265
Exp.2	2063	Male	OP	Incorrect control	Non-corresponding	0.000578553
Exp.2	2063	Male	OM	True memory	Corresponding	-0.0140269
Exp.2	2063	Male	OM	True memory	Non-corresponding	-0.000968902
Exp.2	2063	Male	OM	False memory	Corresponding	0.0102901
Exp.2	2063	Male	OM	False memory	Non-corresponding	-0.00380742
Exp.2	2063	Male	OM	Correct control	Corresponding	0.00582098
Exp.2	2063	Male	OM	Correct control	Non-corresponding	0.00242191
Exp.2	2063	Male	OM	Incorrect control	Corresponding	-0.00495828
Exp.2	2063	Male	OM	Incorrect control	Non-corresponding	0.000333736
Exp.2	2063	Male	PM	True memory	Corresponding	-0.00154961
Exp.2	2063	Male	PM	True memory	Non-corresponding	-0.00215229
Exp.2	2063	Male	PM	False memory	Corresponding	-0.00979325
Exp.2	2063	Male	PM	False memory	Non-corresponding	-0.00292317
Exp.2	2063	Male	PM	Correct control	Corresponding	-0.00856845
Exp.2	2063	Male	PM	Correct control	Non-corresponding	-0.00542764
Exp.2	2063	Male	PM	Incorrect control	Corresponding	-0.00876998
Exp.2	2063	Male	PM	Incorrect control	Non-corresponding	-0.00614062
Exp.2	2064	Female	OP	True memory	Corresponding	0.015394
Exp.2	2064	Female	OP	True memory	Non-corresponding	-0.00258328
Exp.2	2064	Female	OP	False memory	Corresponding	0.0110921
Exp.2	2064	Female	OP	False memory	Non-corresponding	0.00504255
Exp.2	2064	Female	OP	Correct control	Corresponding	0.0177742
Exp.2	2064	Female	OP	Correct control	Non-corresponding	0.000748066
Exp.2	2064	Female	OP	Incorrect control	Corresponding	0.00435521
Exp.2	2064	Female	OP	Incorrect control	Non-corresponding	0.00291572
Exp.2	2064	Female	OM	True memory	Corresponding	-0.0024445
Exp.2	2064	Female	OM	True memory	Non-corresponding	-0.000942581
Exp.2	2064	Female	OM	False memory	Corresponding	0.00830772
Exp.2	2064	Female	OM	False memory	Non-corresponding	-0.000981584
Exp.2	2064	Female	OM	Correct control	Corresponding	-0.00625802
Exp.2	2064	Female	OM	Correct control	Non-corresponding	-0.00918024
Exp.2	2064	Female	OM	Incorrect control	Corresponding	-0.00115012
Exp.2	2064	Female	OM	Incorrect control	Non-corresponding	-0.00105652
Exp.2	2064	Female	PM	True memory	Corresponding	-0.00338145
Exp.2	2064	Female	PM	True memory	Non-corresponding	0.00161358
Exp.2	2064	Female	PM	False memory	Corresponding	0.0157684
Exp.2	2064	Female	PM	False memory	Non-corresponding	0.0017851
Exp.2	2064	Female	PM	Correct control	Corresponding	0.0093168
Exp.2	2064	Female	PM	Correct control	Non-corresponding	0.00461155
Exp.2	2064	Female	PM	Incorrect control	Corresponding	0.00781008
Exp.2	2064	Female	PM	Incorrect control	Non-corresponding	0.0041881
Exp.2	2065	Female	OP	True memory	Corresponding	0.002728
Exp.2	2065	Female	OP	True memory	Non-corresponding	0.00343056
Exp.2	2065	Female	OP	False memory	Corresponding	0.0198806
Exp.2	2065	Female	OP	False memory	Non-corresponding	0.0054641
Exp.2	2065	Female	OP	Correct control	Corresponding	0.0146618
Exp.2	2065	Female	OP	Correct control	Non-corresponding	0.00602268
Exp.2	2065	Female	OP	Incorrect control	Corresponding	-0.00926287
Exp.2	2065	Female	OP	Incorrect control	Non-corresponding	0.000166664
Exp.2	2065	Female	OM	True memory	Corresponding	0.00666456
Exp.2	2065	Female	OM	True memory	Non-corresponding	-0.00134502
Exp.2	2065	Female	OM	False memory	Corresponding	0.0030451
Exp.2	2065	Female	OM	False memory	Non-corresponding	-0.000167411
Exp.2	2065	Female	OM	Correct control	Corresponding	0.00489777
Exp.2	2065	Female	OM	Correct control	Non-corresponding	-0.00402536
Exp.2	2065	Female	OM	Incorrect control	Corresponding	0.00517495
Exp.2	2065	Female	OM	Incorrect control	Non-corresponding	-0.00773052
Exp.2	2065	Female	PM	True memory	Corresponding	0.0134457
Exp.2	2065	Female	PM	True memory	Non-corresponding	0.00370023
Exp.2	2065	Female	PM	False memory	Corresponding	0.00937638
Exp.2	2065	Female	PM	False memory	Non-corresponding	0.00340016
Exp.2	2065	Female	PM	Correct control	Corresponding	0.00391943
Exp.2	2065	Female	PM	Correct control	Non-corresponding	-0.00200928
Exp.2	2065	Female	PM	Incorrect control	Corresponding	0.014018
Exp.2	2065	Female	PM	Incorrect control	Non-corresponding	0.00274667
Exp.2	2066	Male	OP	True memory	Corresponding	0.0105586
Exp.2	2066	Male	OP	True memory	Non-corresponding	0.00034373
Exp.2	2066	Male	OP	False memory	Corresponding	0.0309402
Exp.2	2066	Male	OP	False memory	Non-corresponding	0.00356038
Exp.2	2066	Male	OP	Correct control	Corresponding	0.0178538
Exp.2	2066	Male	OP	Correct control	Non-corresponding	0.00727913
Exp.2	2066	Male	OP	Incorrect control	Corresponding	0.0123324
Exp.2	2066	Male	OP	Incorrect control	Non-corresponding	0.00448427
Exp.2	2066	Male	OM	True memory	Corresponding	0.00998662
Exp.2	2066	Male	OM	True memory	Non-corresponding	0.00257632
Exp.2	2066	Male	OM	False memory	Corresponding	-0.00106549
Exp.2	2066	Male	OM	False memory	Non-corresponding	-0.00533351
Exp.2	2066	Male	OM	Correct control	Corresponding	0.0124649
Exp.2	2066	Male	OM	Correct control	Non-corresponding	-0.00299982
Exp.2	2066	Male	OM	Incorrect control	Corresponding	0.000421254
Exp.2	2066	Male	OM	Incorrect control	Non-corresponding	-0.00512227
Exp.2	2066	Male	PM	True memory	Corresponding	0.0213797
Exp.2	2066	Male	PM	True memory	Non-corresponding	0.00679092
Exp.2	2066	Male	PM	False memory	Corresponding	0.0150234
Exp.2	2066	Male	PM	False memory	Non-corresponding	0.0100771
Exp.2	2066	Male	PM	Correct control	Corresponding	0.00325875
Exp.2	2066	Male	PM	Correct control	Non-corresponding	0.00467071
Exp.2	2066	Male	PM	Incorrect control	Corresponding	-0.000982184
Exp.2	2066	Male	PM	Incorrect control	Non-corresponding	0.00655554

## Sheet: Fig4
Experiment	Subject ID	Gender	Participant Specificity	Neural-behavioral Correlations
Exp.2	2001	Female	Within	-0.059032
Exp.2	2001	Female	Between	-0.0371578
Exp.2	2002	Female	Within	0.0206885
Exp.2	2002	Female	Between	-0.0478573
Exp.2	2003	Male	Within	-0.0187814
Exp.2	2003	Male	Between	-0.0527419
Exp.2	2004	Female	Within	0.00581321
Exp.2	2004	Female	Between	0.0204187
Exp.2	2005	Female	Within	0.0503905
Exp.2	2005	Female	Between	8.68503e-05
Exp.2	2007	Female	Within	0.037303
Exp.2	2007	Female	Between	0.034159
Exp.2	2008	Female	Within	-0.0282915
Exp.2	2008	Female	Between	-0.0848602
Exp.2	2009	Female	Within	-0.117547
Exp.2	2009	Female	Between	0.0101587
Exp.2	2010	Female	Within	0.0911715
Exp.2	2010	Female	Between	0.043791
Exp.2	2011	Female	Within	-0.014175
Exp.2	2011	Female	Between	-0.0111619
Exp.2	2012	Female	Within	0.0438698
Exp.2	2012	Female	Between	0.0370518
Exp.2	2013	Female	Within	0.06616
Exp.2	2013	Female	Between	0.0532756
Exp.2	2014	Female	Within	0.016985
Exp.2	2014	Female	Between	0.0459048
Exp.2	2015	Female	Within	-0.117043
Exp.2	2015	Female	Between	-0.0527971
Exp.2	2016	Female	Within	-0.119438
Exp.2	2016	Female	Between	-0.0800484
Exp.2	2017	Female	Within	0.0258152
Exp.2	2017	Female	Between	-0.0423139
Exp.2	2018	Female	Within	0.0875255
Exp.2	2018	Female	Between	-0.000218782
Exp.2	2019	Female	Within	0.0900879
Exp.2	2019	Female	Between	0.0615443
Exp.2	2021	Female	Within	-0.0294015
Exp.2	2021	Female	Between	-0.0138869
Exp.2	2022	Female	Within	-0.0350206
Exp.2	2022	Female	Between	-0.0756622
Exp.2	2023	Female	Within	-0.048913
Exp.2	2023	Female	Between	-0.0106387
Exp.2	2024	Female	Within	0.173843
Exp.2	2024	Female	Between	0.0898579
Exp.2	2025	Female	Within	-0.00304245
Exp.2	2025	Female	Between	-0.00505902
Exp.2	2026	Female	Within	0.0752828
Exp.2	2026	Female	Between	-0.00773259
Exp.2	2027	Female	Within	0.127376
Exp.2	2027	Female	Between	0.0349298
Exp.2	2028	Female	Within	-0.113399
Exp.2	2028	Female	Between	-0.0436107
Exp.2	2029	Male	Within	0.0463598
Exp.2	2029	Male	Between	-0.0287264
Exp.2	2030	Male	Within	0.0358361
Exp.2	2030	Male	Between	0.0125192
Exp.2	2032	Male	Within	0.0318168
Exp.2	2032	Male	Between	0.0250497
Exp.2	2033	Male	Within	0.14186
Exp.2	2033	Male	Between	0.0433872
Exp.2	2034	Male	Within	0.0354007
Exp.2	2034	Male	Between	-0.0488839
Exp.2	2035	Male	Within	-0.0308514
Exp.2	2035	Male	Between	-0.0177417
Exp.2	2036	Female	Within	0.012263
Exp.2	2036	Female	Between	0.0268032
Exp.2	2042	Male	Within	0.0486135
Exp.2	2042	Male	Between	-0.0483775
Exp.2	2044	Male	Within	0.0141032
Exp.2	2044	Male	Between	-0.0567951
Exp.2	2045	Male	Within	-0.0179884
Exp.2	2045	Male	Between	-0.0904861
Exp.2	2046	Male	Within	0.0252417
Exp.2	2046	Male	Between	-0.00514807
Exp.2	2047	Male	Within	0.0295578
Exp.2	2047	Male	Between	-0.0203569
Exp.2	2048	Male	Within	0.101483
Exp.2	2048	Male	Between	-0.0097674
Exp.2	2049	Male	Within	0.0252268
Exp.2	2049	Male	Between	0.00475098
Exp.2	2050	Male	Within	0.0487379
Exp.2	2050	Male	Between	-0.0358233
Exp.2	2051	Male	Within	-0.0024468
Exp.2	2051	Male	Between	-0.0510851
Exp.2	2052	Male	Within	0.0890799
Exp.2	2052	Male	Between	0.00673259
Exp.2	2053	Male	Within	0.0633458
Exp.2	2053	Male	Between	0.0407553
Exp.2	2054	Male	Within	0.00592744
Exp.2	2054	Male	Between	0.0110312
Exp.2	2055	Male	Within	-0.0177513
Exp.2	2055	Male	Between	0.0237879
Exp.2	2056	Male	Within	0.138485
Exp.2	2056	Male	Between	0.0233986
Exp.2	2057	Male	Within	-0.0916505
Exp.2	2057	Male	Between	-0.0365009
Exp.2	2058	Male	Within	-0.0210199
Exp.2	2058	Male	Between	-0.00951484
Exp.2	2059	Male	Within	0.0687853
Exp.2	2059	Male	Between	-0.00599693
Exp.2	2060	Male	Within	0.159924
Exp.2	2060	Male	Between	0.0523346
Exp.2	2061	Male	Within	0.0475662
Exp.2	2061	Male	Between	0.000121325
Exp.2	2062	Female	Within	-0.0218255
Exp.2	2062	Female	Between	0.021974
Exp.2	2063	Male	Within	-0.0353158
Exp.2	2063	Male	Between	0.0248867
Exp.2	2064	Female	Within	0.0921524
Exp.2	2064	Female	Between	0.015081
Exp.2	2065	Female	Within	-0.00925584
Exp.2	2065	Female	Between	-0.0378658
Exp.2	2066	Male	Within	0.0159381
Exp.2	2066	Male	Between	0.0383731

## Sheet: Supplementary Table 2
Experiment	Subject ID	Gender	Group	Age
Exp.1	20001	Female	Misinformation	22
Exp.1	20002	Female	Misinformation	21
Exp.1	20003	Female	Misinformation	25
Exp.1	20004	Male	Misinformation	20
Exp.1	20005	Female	Misinformation	21
Exp.1	20007	Female	Misinformation	21
Exp.1	20008	Female	Misinformation	21
Exp.1	20009	Male	Misinformation	25
Exp.1	20010	Female	Misinformation	20
Exp.1	20011	Female	Misinformation	25
Exp.1	20012	Female	Misinformation	21
Exp.1	20013	Female	Misinformation	21
Exp.1	20014	Female	Misinformation	20
Exp.1	20015	Male	Misinformation	25
Exp.1	20016	Female	Misinformation	21
Exp.1	20019	Female	Misinformation	21
Exp.1	20020	Female	Misinformation	20
Exp.1	20021	Male	Misinformation	18
Exp.1	20022	Male	Misinformation	20
Exp.1	20023	Female	Misinformation	21
Exp.1	20024	Male	Misinformation	21
Exp.1	20027	Female	Misinformation	21
Exp.1	20028	Male	Misinformation	19
Exp.1	20029	Male	Misinformation	24
Exp.1	20030	Male	Misinformation	20
Exp.1	20031	Female	Misinformation	22
Exp.1	20033	Male	Misinformation	18
Exp.1	20035	Female	Misinformation	22
Exp.1	20036	Female	Misinformation	19
Exp.1	20037	Female	Misinformation	23
Exp.1	20038	Female	Misinformation	23
Exp.1	20039	Male	Misinformation	20
Exp.1	20041	Male	Misinformation	21
Exp.1	20042	Male	Misinformation	25
Exp.1	20043	Male	Misinformation	20
Exp.1	20044	Male	Misinformation	20
Exp.1	20045	Male	Misinformation	21
Exp.1	20046	Male	Misinformation	25
Exp.1	20047	Male	Misinformation	24
Exp.1	20048	Male	Misinformation	20
Exp.1	30001	Female	Neutral	21
Exp.1	30002	Female	Neutral	18
Exp.1	30003	Female	Neutral	22
Exp.1	30005	Female	Neutral	20
Exp.1	30006	Female	Neutral	19
Exp.1	30007	Female	Neutral	22
Exp.1	30009	Female	Neutral	23
Exp.1	30010	Female	Neutral	22
Exp.1	30011	Female	Neutral	21
Exp.1	30013	Female	Neutral	22
Exp.1	30015	Female	Neutral	26
Exp.1	30016	Female	Neutral	18
Exp.1	30018	Female	Neutral	22
Exp.1	30020	Female	Neutral	22
Exp.1	30021	Female	Neutral	20
Exp.1	30023	Female	Neutral	18
Exp.1	30024	Female	Neutral	19
Exp.1	30025	Male	Neutral	22
Exp.1	30027	Female	Neutral	19
Exp.1	30029	Female	Neutral	19
Exp.1	30031	Female	Neutral	18
Exp.1	30032	Male	Neutral	18
Exp.1	30033	Male	Neutral	20
Exp.1	30034	Female	Neutral	21
Exp.1	30035	Female	Neutral	20
Exp.1	30036	Male	Neutral	21
Exp.1	30037	Male	Neutral	23
Exp.1	30038	Male	Neutral	21
Exp.1	30039	Male	Neutral	18
Exp.1	30041	Male	Neutral	22
Exp.1	30042	Male	Neutral	21
Exp.1	30044	Male	Neutral	24
Exp.1	30046	Male	Neutral	20
Exp.1	30047	Male	Neutral	20
Exp.1	30048	Male	Neutral	20
Exp.1	30050	Male	Neutral	20
Exp.1	30051	Male	Neutral	20
Exp.1	30052	Male	Neutral	21
Exp.1	30053	Male	Neutral	21
Exp.1	30054	Male	Neutral	24
Exp.1	30055	Male	Neutral	24
Exp.1	30056	Male	Neutral	20
Exp.1	10001	Female	Consistent	19
Exp.1	10002	Female	Consistent	23
Exp.1	10003	Female	Consistent	20
Exp.1	10004	Female	Consistent	21
Exp.1	10005	Female	Consistent	23
Exp.1	10007	Female	Consistent	20
Exp.1	10008	Female	Consistent	19
Exp.1	10009	Female	Consistent	21
Exp.1	10010	Male	Consistent	20
Exp.1	10011	Female	Consistent	20
Exp.1	10012	Female	Consistent	22
Exp.1	10013	Female	Consistent	19
Exp.1	10014	Female	Consistent	20
Exp.1	10015	Male	Consistent	19
Exp.1	10016	Male	Consistent	22
Exp.1	10017	Female	Consistent	21
Exp.1	10018	Male	Consistent	18
Exp.1	10019	Male	Consistent	20
Exp.1	10020	Female	Consistent	20
Exp.1	10021	Female	Consistent	19
Exp.1	10022	Female	Consistent	21
Exp.1	10023	Male	Consistent	20
Exp.1	10024	Female	Consistent	24
Exp.1	10025	Female	Consistent	18
Exp.1	10026	Male	Consistent	20
Exp.1	10027	Female	Consistent	22
Exp.1	10028	Female	Consistent	21
Exp.1	10029	Male	Consistent	24
Exp.1	10030	Male	Consistent	18
Exp.1	10031	Male	Consistent	18
Exp.1	10032	Male	Consistent	19
Exp.1	10033	Male	Consistent	20
Exp.1	10034	Male	Consistent	23
Exp.1	10035	Male	Consistent	25
Exp.1	10036	Male	Consistent	22
Exp.1	10037	Male	Consistent	20
Exp.1	10038	Male	Consistent	20
Exp.1	10039	Male	Consistent	21
Exp.1	10040	Male	Consistent	20
Exp.1	10041	Male	Consistent	22
Exp.2	2001	Female	Misinformation	23
Exp.2	2002	Female	Misinformation	23
Exp.2	2003	Male	Misinformation	25
Exp.2	2004	Female	Misinformation	23
Exp.2	2005	Female	Misinformation	23
Exp.2	2007	Female	Misinformation	24
Exp.2	2008	Female	Misinformation	22
Exp.2	2009	Female	Misinformation	23
Exp.2	2010	Female	Misinformation	21
Exp.2	2011	Female	Misinformation	22
Exp.2	2012	Female	Misinformation	21
Exp.2	2013	Female	Misinformation	21
Exp.2	2014	Female	Misinformation	25
Exp.2	2015	Female	Misinformation	23
Exp.2	2016	Female	Misinformation	22
Exp.2	2017	Female	Misinformation	24
Exp.2	2018	Female	Misinformation	19
Exp.2	2019	Female	Misinformation	20
Exp.2	2021	Female	Misinformation	19
Exp.2	2022	Female	Misinformation	21
Exp.2	2023	Female	Misinformation	22
Exp.2	2024	Female	Misinformation	24
Exp.2	2025	Female	Misinformation	20
Exp.2	2026	Female	Misinformation	24
Exp.2	2027	Female	Misinformation	22
Exp.2	2028	Female	Misinformation	18
Exp.2	2029	Male	Misinformation	18
Exp.2	2030	Male	Misinformation	20
Exp.2	2032	Male	Misinformation	23
Exp.2	2033	Male	Misinformation	20
Exp.2	2034	Male	Misinformation	25
Exp.2	2035	Male	Misinformation	20
Exp.2	2036	Female	Misinformation	21
Exp.2	2042	Male	Misinformation	18
Exp.2	2044	Male	Misinformation	19
Exp.2	2045	Male	Misinformation	19
Exp.2	2046	Male	Misinformation	23
Exp.2	2047	Male	Misinformation	18
Exp.2	2048	Male	Misinformation	21
Exp.2	2049	Male	Misinformation	18
Exp.2	2050	Male	Misinformation	20
Exp.2	2051	Male	Misinformation	22
Exp.2	2052	Male	Misinformation	22
Exp.2	2053	Male	Misinformation	21
Exp.2	2054	Male	Misinformation	23
Exp.2	2055	Male	Misinformation	23
Exp.2	2056	Male	Misinformation	23
Exp.2	2057	Male	Misinformation	20
Exp.2	2058	Male	Misinformation	20
Exp.2	2059	Male	Misinformation	21
Exp.2	2060	Male	Misinformation	20
Exp.2	2061	Male	Misinformation	20
Exp.2	2062	Female	Misinformation	21
Exp.2	2063	Male	Misinformation	23
Exp.2	2064	Female	Misinformation	22
Exp.2	2065	Female	Misinformation	23
Exp.2	2066	Male	Misinformation	20

## Sheet: Supplementary Table 4.Exp1
Experiment	Subject ID	Gender	Group	Memory Type	Rate
Exp.1	20001	Female	Misinformation	False memory	0.447917
Exp.1	20001	Female	Misinformation	True memory	0.5
Exp.1	20001	Female	Misinformation	Correct control	0.760417
Exp.1	20001	Female	Misinformation	Incorrect control	0.239583
Exp.1	20001	Female	Misinformation	Foil	0.0520833
Exp.1	20002	Female	Misinformation	Correct control	0.729167
Exp.1	20002	Female	Misinformation	True memory	0.541667
Exp.1	20002	Female	Misinformation	Foil	0.0729167
Exp.1	20002	Female	Misinformation	Incorrect control	0.270833
Exp.1	20002	Female	Misinformation	False memory	0.385417
Exp.1	20003	Female	Misinformation	Correct control	0.739583
Exp.1	20003	Female	Misinformation	False memory	0.322917
Exp.1	20003	Female	Misinformation	Incorrect control	0.260417
Exp.1	20003	Female	Misinformation	True memory	0.5625
Exp.1	20003	Female	Misinformation	Foil	0.114583
Exp.1	20004	Male	Misinformation	Correct control	0.6875
Exp.1	20004	Male	Misinformation	False memory	0.302083
Exp.1	20004	Male	Misinformation	Foil	0.0833333
Exp.1	20004	Male	Misinformation	True memory	0.604167
Exp.1	20004	Male	Misinformation	Incorrect control	0.302083
Exp.1	20005	Female	Misinformation	Correct control	0.53125
Exp.1	20005	Female	Misinformation	Incorrect control	0.447917
Exp.1	20005	Female	Misinformation	True memory	0.447917
Exp.1	20005	Female	Misinformation	False memory	0.364583
Exp.1	20005	Female	Misinformation	Foil	0.166667
Exp.1	20007	Female	Misinformation	Incorrect control	0.40625
Exp.1	20007	Female	Misinformation	True memory	0.5
Exp.1	20007	Female	Misinformation	Foil	0.0833333
Exp.1	20007	Female	Misinformation	Correct control	0.59375
Exp.1	20007	Female	Misinformation	False memory	0.416667
Exp.1	20008	Female	Misinformation	Incorrect control	0.291667
Exp.1	20008	Female	Misinformation	Correct control	0.708333
Exp.1	20008	Female	Misinformation	True memory	0.447917
Exp.1	20008	Female	Misinformation	False memory	0.479167
Exp.1	20008	Female	Misinformation	Foil	0.0729167
Exp.1	20009	Male	Misinformation	Correct control	0.739583
Exp.1	20009	Male	Misinformation	True memory	0.489583
Exp.1	20009	Male	Misinformation	Incorrect control	0.260417
Exp.1	20009	Male	Misinformation	False memory	0.458333
Exp.1	20009	Male	Misinformation	Foil	0.0520833
Exp.1	20010	Female	Misinformation	Correct control	0.770833
Exp.1	20010	Female	Misinformation	True memory	0.65625
Exp.1	20010	Female	Misinformation	Incorrect control	0.208333
Exp.1	20010	Female	Misinformation	False memory	0.322917
Exp.1	20010	Female	Misinformation	Foil	0.0208333
Exp.1	20011	Female	Misinformation	Incorrect control	0.21875
Exp.1	20011	Female	Misinformation	Correct control	0.78125
Exp.1	20011	Female	Misinformation	True memory	0.75
Exp.1	20011	Female	Misinformation	False memory	0.21875
Exp.1	20011	Female	Misinformation	Foil	0.03125
Exp.1	20012	Female	Misinformation	Incorrect control	0.385417
Exp.1	20012	Female	Misinformation	False memory	0.552083
Exp.1	20012	Female	Misinformation	Correct control	0.614583
Exp.1	20012	Female	Misinformation	True memory	0.375
Exp.1	20012	Female	Misinformation	Foil	0.0729167
Exp.1	20013	Female	Misinformation	False memory	0.5
Exp.1	20013	Female	Misinformation	True memory	0.395833
Exp.1	20013	Female	Misinformation	Correct control	0.729167
Exp.1	20013	Female	Misinformation	Incorrect control	0.270833
Exp.1	20013	Female	Misinformation	Foil	0.104167
Exp.1	20014	Female	Misinformation	True memory	0.427083
Exp.1	20014	Female	Misinformation	Correct control	0.541667
Exp.1	20014	Female	Misinformation	False memory	0.40625
Exp.1	20014	Female	Misinformation	Incorrect control	0.447917
Exp.1	20014	Female	Misinformation	Foil	0.145833
Exp.1	20015	Male	Misinformation	Incorrect control	0.270833
Exp.1	20015	Male	Misinformation	False memory	0.364583
Exp.1	20015	Male	Misinformation	True memory	0.572917
Exp.1	20015	Male	Misinformation	Correct control	0.708333
Exp.1	20015	Male	Misinformation	Foil	0.0520833
Exp.1	20016	Female	Misinformation	Correct control	0.614583
Exp.1	20016	Female	Misinformation	False memory	0.479167
Exp.1	20016	Female	Misinformation	True memory	0.427083
Exp.1	20016	Female	Misinformation	Foil	0.09375
Exp.1	20016	Female	Misinformation	Incorrect control	0.385417
Exp.1	20019	Female	Misinformation	Correct control	0.78125
Exp.1	20019	Female	Misinformation	True memory	0.583333
Exp.1	20019	Female	Misinformation	False memory	0.3125
Exp.1	20019	Female	Misinformation	Incorrect control	0.21875
Exp.1	20019	Female	Misinformation	Foil	0.104167
Exp.1	20020	Female	Misinformation	Correct control	0.760417
Exp.1	20020	Female	Misinformation	False memory	0.375
Exp.1	20020	Female	Misinformation	Incorrect control	0.239583
Exp.1	20020	Female	Misinformation	True memory	0.510417
Exp.1	20020	Female	Misinformation	Foil	0.114583
Exp.1	20021	Male	Misinformation	Correct control	0.625
Exp.1	20021	Male	Misinformation	Incorrect control	0.375
Exp.1	20021	Male	Misinformation	False memory	0.40625
Exp.1	20021	Male	Misinformation	True memory	0.4375
Exp.1	20021	Male	Misinformation	Foil	0.15625
Exp.1	20022	Male	Misinformation	Correct control	0.645833
Exp.1	20022	Male	Misinformation	False memory	0.520833
Exp.1	20022	Male	Misinformation	Incorrect control	0.354167
Exp.1	20022	Male	Misinformation	True memory	0.375
Exp.1	20022	Male	Misinformation	Foil	0.104167
Exp.1	20023	Female	Misinformation	Incorrect control	0.28125
Exp.1	20023	Female	Misinformation	Correct control	0.71875
Exp.1	20023	Female	Misinformation	Foil	0.114583
Exp.1	20023	Female	Misinformation	True memory	0.520833
Exp.1	20023	Female	Misinformation	False memory	0.364583
Exp.1	20024	Male	Misinformation	False memory	0.479167
Exp.1	20024	Male	Misinformation	Correct control	0.59375
Exp.1	20024	Male	Misinformation	True memory	0.416667
Exp.1	20024	Male	Misinformation	Incorrect control	0.395833
Exp.1	20024	Male	Misinformation	Foil	0.104167
Exp.1	20027	Female	Misinformation	Incorrect control	0.28125
Exp.1	20027	Female	Misinformation	False memory	0.46875
Exp.1	20027	Female	Misinformation	Correct control	0.708333
Exp.1	20027	Female	Misinformation	True memory	0.489583
Exp.1	20027	Female	Misinformation	Foil	0.0416667
Exp.1	20028	Male	Misinformation	True memory	0.604167
Exp.1	20028	Male	Misinformation	Correct control	0.71875
Exp.1	20028	Male	Misinformation	False memory	0.302083
Exp.1	20028	Male	Misinformation	Incorrect control	0.270833
Exp.1	20028	Male	Misinformation	Foil	0.09375
Exp.1	20029	Male	Misinformation	True memory	0.572917
Exp.1	20029	Male	Misinformation	False memory	0.385417
Exp.1	20029	Male	Misinformation	Incorrect control	0.21875
Exp.1	20029	Male	Misinformation	Correct control	0.78125
Exp.1	20029	Male	Misinformation	Foil	0.0416667
Exp.1	20030	Male	Misinformation	Correct control	0.697917
Exp.1	20030	Male	Misinformation	False memory	0.458333
Exp.1	20030	Male	Misinformation	True memory	0.479167
Exp.1	20030	Male	Misinformation	Incorrect control	0.302083
Exp.1	20030	Male	Misinformation	Foil	0.0625
Exp.1	20031	Female	Misinformation	Correct control	0.604167
Exp.1	20031	Female	Misinformation	True memory	0.46875
Exp.1	20031	Female	Misinformation	False memory	0.4375
Exp.1	20031	Female	Misinformation	Incorrect control	0.395833
Exp.1	20031	Female	Misinformation	Foil	0.0833333
Exp.1	20033	Male	Misinformation	Incorrect control	0.40625
Exp.1	20033	Male	Misinformation	Correct control	0.5625
Exp.1	20033	Male	Misinformation	False memory	0.427083
Exp.1	20033	Male	Misinformation	True memory	0.4375
Exp.1	20033	Male	Misinformation	Foil	0.125
Exp.1	20035	Female	Misinformation	Incorrect control	0.302083
Exp.1	20035	Female	Misinformation	Correct control	0.6875
Exp.1	20035	Female	Misinformation	False memory	0.322917
Exp.1	20035	Female	Misinformation	True memory	0.520833
Exp.1	20035	Female	Misinformation	Foil	0.15625
Exp.1	20036	Female	Misinformation	Incorrect control	0.322917
Exp.1	20036	Female	Misinformation	False memory	0.572917
Exp.1	20036	Female	Misinformation	Correct control	0.677083
Exp.1	20036	Female	Misinformation	Foil	0.0520833
Exp.1	20036	Female	Misinformation	True memory	0.375
Exp.1	20037	Female	Misinformation	Incorrect control	0.291667
Exp.1	20037	Female	Misinformation	Correct control	0.708333
Exp.1	20037	Female	Misinformation	True memory	0.479167
Exp.1	20037	Female	Misinformation	False memory	0.40625
Exp.1	20037	Female	Misinformation	Foil	0.104167
Exp.1	20038	Female	Misinformation	True memory	0.510417
Exp.1	20038	Female	Misinformation	False memory	0.447917
Exp.1	20038	Female	Misinformation	Correct control	0.770833
Exp.1	20038	Female	Misinformation	Incorrect control	0.229167
Exp.1	20038	Female	Misinformation	Foil	0.0416667
Exp.1	20039	Male	Misinformation	Correct control	0.78125
Exp.1	20039	Male	Misinformation	False memory	0.541667
Exp.1	20039	Male	Misinformation	True memory	0.416667
Exp.1	20039	Male	Misinformation	Incorrect control	0.21875
Exp.1	20039	Male	Misinformation	Foil	0.0416667
Exp.1	20041	Male	Misinformation	Incorrect control	0.364583
Exp.1	20041	Male	Misinformation	False memory	0.416667
Exp.1	20041	Male	Misinformation	True memory	0.427083
Exp.1	20041	Male	Misinformation	Correct control	0.625
Exp.1	20041	Male	Misinformation	Foil	0.15625
Exp.1	20042	Male	Misinformation	Correct control	0.65625
Exp.1	20042	Male	Misinformation	False memory	0.34375
Exp.1	20042	Male	Misinformation	Incorrect control	0.302083
Exp.1	20042	Male	Misinformation	True memory	0.5625
Exp.1	20042	Male	Misinformation	Foil	0.0625
Exp.1	20043	Male	Misinformation	Correct control	0.677083
Exp.1	20043	Male	Misinformation	True memory	0.520833
Exp.1	20043	Male	Misinformation	False memory	0.375
Exp.1	20043	Male	Misinformation	Incorrect control	0.322917
Exp.1	20043	Male	Misinformation	Foil	0.104167
Exp.1	20044	Male	Misinformation	Correct control	0.739583
Exp.1	20044	Male	Misinformation	True memory	0.53125
Exp.1	20044	Male	Misinformation	False memory	0.40625
Exp.1	20044	Male	Misinformation	Incorrect control	0.260417
Exp.1	20044	Male	Misinformation	Foil	0.0625
Exp.1	20045	Male	Misinformation	Correct control	0.572917
Exp.1	20045	Male	Misinformation	True memory	0.333333
Exp.1	20045	Male	Misinformation	False memory	0.520833
Exp.1	20045	Male	Misinformation	Foil	0.145833
Exp.1	20045	Male	Misinformation	Incorrect control	0.427083
Exp.1	20046	Male	Misinformation	Correct control	0.5
Exp.1	20046	Male	Misinformation	Incorrect control	0.447917
Exp.1	20046	Male	Misinformation	Foil	0.177083
Exp.1	20046	Male	Misinformation	True memory	0.510417
Exp.1	20046	Male	Misinformation	False memory	0.291667
Exp.1	20047	Male	Misinformation	False memory	0.416667
Exp.1	20047	Male	Misinformation	Incorrect control	0.427083
Exp.1	20047	Male	Misinformation	Correct control	0.572917
Exp.1	20047	Male	Misinformation	True memory	0.447917
Exp.1	20047	Male	Misinformation	Foil	0.135417
Exp.1	20048	Male	Misinformation	True memory	0.510417
Exp.1	20048	Male	Misinformation	Correct control	0.625
Exp.1	20048	Male	Misinformation	False memory	0.364583
Exp.1	20048	Male	Misinformation	Incorrect control	0.375
Exp.1	20048	Male	Misinformation	Foil	0.09375
Exp.1	30001	Female	Neutral	False memory	0.25
Exp.1	30001	Female	Neutral	Correct control	0.614583
Exp.1	30001	Female	Neutral	True memory	0.572917
Exp.1	30001	Female	Neutral	Incorrect control	0.34375
Exp.1	30001	Female	Neutral	Foil	0.145833
Exp.1	30002	Female	Neutral	False memory	0.177083
Exp.1	30002	Female	Neutral	Foil	0.15625
Exp.1	30002	Female	Neutral	Incorrect control	0.479167
Exp.1	30002	Female	Neutral	Correct control	0.520833
Exp.1	30002	Female	Neutral	True memory	0.645833
Exp.1	30003	Female	Neutral	True memory	0.614583
Exp.1	30003	Female	Neutral	Incorrect control	0.385417
Exp.1	30003	Female	Neutral	False memory	0.260417
Exp.1	30003	Female	Neutral	Correct control	0.604167
Exp.1	30003	Female	Neutral	Foil	0.125
Exp.1	30005	Female	Neutral	False memory	0.229167
Exp.1	30005	Female	Neutral	Correct control	0.583333
Exp.1	30005	Female	Neutral	True memory	0.59375
Exp.1	30005	Female	Neutral	Incorrect control	0.416667
Exp.1	30005	Female	Neutral	Foil	0.166667
Exp.1	30006	Female	Neutral	Incorrect control	0.489583
Exp.1	30006	Female	Neutral	Correct control	0.489583
Exp.1	30006	Female	Neutral	Foil	0.15625
Exp.1	30006	Female	Neutral	True memory	0.604167
Exp.1	30006	Female	Neutral	False memory	0.229167
Exp.1	30007	Female	Neutral	Foil	0.1875
Exp.1	30007	Female	Neutral	True memory	0.53125
Exp.1	30007	Female	Neutral	Incorrect control	0.489583
Exp.1	30007	Female	Neutral	Correct control	0.5
Exp.1	30007	Female	Neutral	False memory	0.28125
Exp.1	30009	Female	Neutral	Correct control	0.583333
Exp.1	30009	Female	Neutral	True memory	0.604167
Exp.1	30009	Female	Neutral	False memory	0.197917
Exp.1	30009	Female	Neutral	Foil	0.197917
Exp.1	30009	Female	Neutral	Incorrect control	0.40625
Exp.1	30010	Female	Neutral	Correct control	0.541667
Exp.1	30010	Female	Neutral	Incorrect control	0.458333
Exp.1	30010	Female	Neutral	True memory	0.5625
Exp.1	30010	Female	Neutral	False memory	0.270833
Exp.1	30010	Female	Neutral	Foil	0.15625
Exp.1	30011	Female	Neutral	True memory	0.6875
Exp.1	30011	Female	Neutral	Incorrect control	0.364583
Exp.1	30011	Female	Neutral	Foil	0.125
Exp.1	30011	Female	Neutral	False memory	0.1875
Exp.1	30011	Female	Neutral	Correct control	0.635417
Exp.1	30013	Female	Neutral	Correct control	0.510417
Exp.1	30013	Female	Neutral	False memory	0.229167
Exp.1	30013	Female	Neutral	Incorrect control	0.46875
Exp.1	30013	Female	Neutral	True memory	0.635417
Exp.1	30013	Female	Neutral	Foil	0.135417
Exp.1	30015	Female	Neutral	Correct control	0.645833
Exp.1	30015	Female	Neutral	False memory	0.177083
Exp.1	30015	Female	Neutral	True memory	0.645833
Exp.1	30015	Female	Neutral	Incorrect control	0.34375
Exp.1	30015	Female	Neutral	Foil	0.177083
Exp.1	30016	Female	Neutral	Correct control	0.572917
Exp.1	30016	Female	Neutral	Incorrect control	0.416667
Exp.1	30016	Female	Neutral	True memory	0.604167
Exp.1	30016	Female	Neutral	False memory	0.260417
Exp.1	30016	Female	Neutral	Foil	0.135417
Exp.1	30018	Female	Neutral	Correct control	0.5625
Exp.1	30018	Female	Neutral	Foil	0.114583
Exp.1	30018	Female	Neutral	False memory	0.28125
Exp.1	30018	Female	Neutral	Incorrect control	0.416667
Exp.1	30018	Female	Neutral	True memory	0.59375
Exp.1	30020	Female	Neutral	Foil	0.114583
Exp.1	30020	Female	Neutral	True memory	0.59375
Exp.1	30020	Female	Neutral	Correct control	0.5
Exp.1	30020	Female	Neutral	False memory	0.291667
Exp.1	30020	Female	Neutral	Incorrect control	0.489583
Exp.1	30021	Female	Neutral	Correct control	0.625
Exp.1	30021	Female	Neutral	True memory	0.583333
Exp.1	30021	Female	Neutral	Incorrect control	0.364583
Exp.1	30021	Female	Neutral	Foil	0.1875
Exp.1	30021	Female	Neutral	False memory	0.229167
Exp.1	30023	Female	Neutral	Correct control	0.510417
Exp.1	30023	Female	Neutral	Incorrect control	0.46875
Exp.1	30023	Female	Neutral	True memory	0.552083
Exp.1	30023	Female	Neutral	False memory	0.270833
Exp.1	30023	Female	Neutral	Foil	0.177083
Exp.1	30024	Female	Neutral	Incorrect control	0.447917
Exp.1	30024	Female	Neutral	True memory	0.614583
Exp.1	30024	Female	Neutral	False memory	0.260417
Exp.1	30024	Female	Neutral	Correct control	0.53125
Exp.1	30024	Female	Neutral	Foil	0.104167
Exp.1	30025	Male	Neutral	Correct control	0.489583
Exp.1	30025	Male	Neutral	False memory	0.260417
Exp.1	30025	Male	Neutral	True memory	0.510417
Exp.1	30025	Male	Neutral	Incorrect control	0.5
Exp.1	30025	Male	Neutral	Foil	0.229167
Exp.1	30027	Female	Neutral	Incorrect control	0.447917
Exp.1	30027	Female	Neutral	False memory	0.3125
Exp.1	30027	Female	Neutral	True memory	0.53125
Exp.1	30027	Female	Neutral	Correct control	0.552083
Exp.1	30027	Female	Neutral	Foil	0.15625
Exp.1	30029	Female	Neutral	Incorrect control	0.395833
Exp.1	30029	Female	Neutral	True memory	0.65625
Exp.1	30029	Female	Neutral	Correct control	0.604167
Exp.1	30029	Female	Neutral	False memory	0.239583
Exp.1	30029	Female	Neutral	Foil	0.104167
Exp.1	30031	Female	Neutral	Correct control	0.541667
Exp.1	30031	Female	Neutral	False memory	0.260417
Exp.1	30031	Female	Neutral	Foil	0.1875
Exp.1	30031	Female	Neutral	Incorrect control	0.4375
Exp.1	30031	Female	Neutral	True memory	0.552083
Exp.1	30032	Male	Neutral	Incorrect control	0.4375
Exp.1	30032	Male	Neutral	Correct control	0.5625
Exp.1	30032	Male	Neutral	True memory	0.677083
Exp.1	30032	Male	Neutral	Foil	0.104167
Exp.1	30032	Male	Neutral	False memory	0.208333
Exp.1	30033	Male	Neutral	Correct control	0.65625
Exp.1	30033	Male	Neutral	Foil	0.15625
Exp.1	30033	Male	Neutral	False memory	0.166667
Exp.1	30033	Male	Neutral	Incorrect control	0.333333
Exp.1	30033	Male	Neutral	True memory	0.677083
Exp.1	30034	Female	Neutral	True memory	0.635417
Exp.1	30034	Female	Neutral	Correct control	0.552083
Exp.1	30034	Female	Neutral	Incorrect control	0.447917
Exp.1	30034	Female	Neutral	False memory	0.21875
Exp.1	30034	Female	Neutral	Foil	0.145833
Exp.1	30035	Female	Neutral	Correct control	0.604167
Exp.1	30035	Female	Neutral	True memory	0.677083
Exp.1	30035	Female	Neutral	False memory	0.177083
Exp.1	30035	Female	Neutral	Foil	0.135417
Exp.1	30035	Female	Neutral	Incorrect control	0.395833
Exp.1	30036	Male	Neutral	False memory	0.229167
Exp.1	30036	Male	Neutral	Foil	0.1875
Exp.1	30036	Male	Neutral	Correct control	0.583333
Exp.1	30036	Male	Neutral	True memory	0.5625
Exp.1	30036	Male	Neutral	Incorrect control	0.416667
Exp.1	30037	Male	Neutral	Correct control	0.614583
Exp.1	30037	Male	Neutral	True memory	0.635417
Exp.1	30037	Male	Neutral	Incorrect control	0.385417
Exp.1	30037	Male	Neutral	False memory	0.21875
Exp.1	30037	Male	Neutral	Foil	0.145833
Exp.1	30038	Male	Neutral	True memory	0.541667
Exp.1	30038	Male	Neutral	Correct control	0.552083
Exp.1	30038	Male	Neutral	Incorrect control	0.427083
Exp.1	30038	Male	Neutral	False memory	0.239583
Exp.1	30038	Male	Neutral	Foil	0.21875
Exp.1	30039	Male	Neutral	False memory	0.3125
Exp.1	30039	Male	Neutral	Incorrect control	0.4375
Exp.1	30039	Male	Neutral	Correct control	0.5625
Exp.1	30039	Male	Neutral	True memory	0.541667
Exp.1	30039	Male	Neutral	Foil	0.125
Exp.1	30041	Male	Neutral	False memory	0.208333
Exp.1	30041	Male	Neutral	Incorrect control	0.427083
Exp.1	30041	Male	Neutral	Correct control	0.572917
Exp.1	30041	Male	Neutral	Foil	0.197917
Exp.1	30041	Male	Neutral	True memory	0.59375
Exp.1	30042	Male	Neutral	Incorrect control	0.46875
Exp.1	30042	Male	Neutral	True memory	0.5625
Exp.1	30042	Male	Neutral	Correct control	0.53125
Exp.1	30042	Male	Neutral	Foil	0.177083
Exp.1	30042	Male	Neutral	False memory	0.260417
Exp.1	30044	Male	Neutral	True memory	0.604167
Exp.1	30044	Male	Neutral	Foil	0.114583
Exp.1	30044	Male	Neutral	Incorrect control	0.479167
Exp.1	30044	Male	Neutral	False memory	0.28125
Exp.1	30044	Male	Neutral	Correct control	0.510417
Exp.1	30046	Male	Neutral	Correct control	0.541667
Exp.1	30046	Male	Neutral	Incorrect control	0.447917
Exp.1	30046	Male	Neutral	Foil	0.135417
Exp.1	30046	Male	Neutral	True memory	0.583333
Exp.1	30046	Male	Neutral	False memory	0.28125
Exp.1	30047	Male	Neutral	Correct control	0.5
Exp.1	30047	Male	Neutral	Incorrect control	0.5
Exp.1	30047	Male	Neutral	True memory	0.760417
Exp.1	30047	Male	Neutral	Foil	0.0833333
Exp.1	30047	Male	Neutral	False memory	0.15625
Exp.1	30048	Male	Neutral	True memory	0.645833
Exp.1	30048	Male	Neutral	Correct control	0.552083
Exp.1	30048	Male	Neutral	Incorrect control	0.447917
Exp.1	30048	Male	Neutral	Foil	0.09375
Exp.1	30048	Male	Neutral	False memory	0.25
Exp.1	30050	Male	Neutral	False memory	0.21875
Exp.1	30050	Male	Neutral	Foil	0.125
Exp.1	30050	Male	Neutral	True memory	0.614583
Exp.1	30050	Male	Neutral	Correct control	0.614583
Exp.1	30050	Male	Neutral	Incorrect control	0.364583
Exp.1	30051	Male	Neutral	True memory	0.739583
Exp.1	30051	Male	Neutral	False memory	0.177083
Exp.1	30051	Male	Neutral	Incorrect control	0.385417
Exp.1	30051	Male	Neutral	Correct control	0.583333
Exp.1	30051	Male	Neutral	Foil	0.0833333
Exp.1	30052	Male	Neutral	Incorrect control	0.40625
Exp.1	30052	Male	Neutral	Correct control	0.59375
Exp.1	30052	Male	Neutral	False memory	0.34375
Exp.1	30052	Male	Neutral	True memory	0.53125
Exp.1	30052	Male	Neutral	Foil	0.114583
Exp.1	30053	Male	Neutral	True memory	0.552083
Exp.1	30053	Male	Neutral	Correct control	0.510417
Exp.1	30053	Male	Neutral	Incorrect control	0.479167
Exp.1	30053	Male	Neutral	Foil	0.15625
Exp.1	30053	Male	Neutral	False memory	0.291667
Exp.1	30054	Male	Neutral	True memory	0.53125
Exp.1	30054	Male	Neutral	Correct control	0.520833
Exp.1	30054	Male	Neutral	Incorrect control	0.46875
Exp.1	30054	Male	Neutral	False memory	0.354167
Exp.1	30054	Male	Neutral	Foil	0.104167
Exp.1	30055	Male	Neutral	Foil	0.177083
Exp.1	30055	Male	Neutral	Incorrect control	0.520833
Exp.1	30055	Male	Neutral	False memory	0.291667
Exp.1	30055	Male	Neutral	Correct control	0.479167
Exp.1	30055	Male	Neutral	True memory	0.53125
Exp.1	30056	Male	Neutral	Correct control	0.479167
Exp.1	30056	Male	Neutral	False memory	0.364583
Exp.1	30056	Male	Neutral	Incorrect control	0.5
Exp.1	30056	Male	Neutral	Foil	0.177083
Exp.1	30056	Male	Neutral	True memory	0.458333
Exp.1	10001	Female	Consistent	True memory	0.78125
Exp.1	10001	Female	Consistent	Incorrect control	0.270833
Exp.1	10001	Female	Consistent	Correct control	0.729167
Exp.1	10001	Female	Consistent	Foil	0.0833333
Exp.1	10001	Female	Consistent	False memory	0.125
Exp.1	10002	Female	Consistent	True memory	0.78125
Exp.1	10002	Female	Consistent	Foil	0.0729167
Exp.1	10002	Female	Consistent	Incorrect control	0.40625
Exp.1	10002	Female	Consistent	Correct control	0.572917
Exp.1	10002	Female	Consistent	False memory	0.135417
Exp.1	10003	Female	Consistent	False memory	0.125
Exp.1	10003	Female	Consistent	True memory	0.75
Exp.1	10003	Female	Consistent	Incorrect control	0.34375
Exp.1	10003	Female	Consistent	Correct control	0.645833
Exp.1	10003	Female	Consistent	Foil	0.125
Exp.1	10004	Female	Consistent	True memory	0.864583
Exp.1	10004	Female	Consistent	Correct control	0.8125
Exp.1	10004	Female	Consistent	Incorrect control	0.177083
Exp.1	10004	Female	Consistent	Foil	0.0520833
Exp.1	10004	Female	Consistent	False memory	0.0833333
Exp.1	10005	Female	Consistent	Correct control	0.583333
Exp.1	10005	Female	Consistent	True memory	0.729167
Exp.1	10005	Female	Consistent	False memory	0.15625
Exp.1	10005	Female	Consistent	Incorrect control	0.40625
Exp.1	10005	Female	Consistent	Foil	0.114583
Exp.1	10007	Female	Consistent	True memory	0.864583
Exp.1	10007	Female	Consistent	Correct control	0.739583
Exp.1	10007	Female	Consistent	Incorrect control	0.260417
Exp.1	10007	Female	Consistent	Foil	0.0625
Exp.1	10007	Female	Consistent	False memory	0.0520833
Exp.1	10008	Female	Consistent	True memory	0.791667
Exp.1	10008	Female	Consistent	Correct control	0.770833
Exp.1	10008	Female	Consistent	False memory	0.135417
Exp.1	10008	Female	Consistent	Incorrect control	0.229167
Exp.1	10008	Female	Consistent	Foil	0.0729167
Exp.1	10009	Female	Consistent	Correct control	0.71875
Exp.1	10009	Female	Consistent	Incorrect control	0.28125
Exp.1	10009	Female	Consistent	True memory	0.71875
Exp.1	10009	Female	Consistent	Foil	0.104167
Exp.1	10009	Female	Consistent	False memory	0.177083
Exp.1	10010	Male	Consistent	True memory	0.739583
Exp.1	10010	Male	Consistent	Correct control	0.677083
Exp.1	10010	Male	Consistent	False memory	0.15625
Exp.1	10010	Male	Consistent	Incorrect control	0.322917
Exp.1	10010	Male	Consistent	Foil	0.104167
Exp.1	10011	Female	Consistent	Correct control	0.5625
Exp.1	10011	Female	Consistent	True memory	0.614583
Exp.1	10011	Female	Consistent	Incorrect control	0.427083
Exp.1	10011	Female	Consistent	False memory	0.25
Exp.1	10011	Female	Consistent	Foil	0.135417
Exp.1	10012	Female	Consistent	Incorrect control	0.239583
Exp.1	10012	Female	Consistent	Correct control	0.75
Exp.1	10012	Female	Consistent	False memory	0.145833
Exp.1	10012	Female	Consistent	True memory	0.71875
Exp.1	10012	Female	Consistent	Foil	0.125
Exp.1	10013	Female	Consistent	False memory	0.135417
Exp.1	10013	Female	Consistent	True memory	0.677083
Exp.1	10013	Female	Consistent	Correct control	0.604167
Exp.1	10013	Female	Consistent	Incorrect control	0.385417
Exp.1	10013	Female	Consistent	Foil	0.166667
Exp.1	10014	Female	Consistent	Correct control	0.791667
Exp.1	10014	Female	Consistent	True memory	0.833333
Exp.1	10014	Female	Consistent	Incorrect control	0.208333
Exp.1	10014	Female	Consistent	False memory	0.125
Exp.1	10014	Female	Consistent	Foil	0.03125
Exp.1	10015	Male	Consistent	Correct control	0.6875
Exp.1	10015	Male	Consistent	Foil	0.135417
Exp.1	10015	Male	Consistent	Incorrect control	0.3125
Exp.1	10015	Male	Consistent	False memory	0.1875
Exp.1	10015	Male	Consistent	True memory	0.677083
Exp.1	10016	Male	Consistent	False memory	0.21875
Exp.1	10016	Male	Consistent	True memory	0.677083
Exp.1	10016	Male	Consistent	Incorrect control	0.322917
Exp.1	10016	Male	Consistent	Correct control	0.645833
Exp.1	10016	Male	Consistent	Foil	0.09375
Exp.1	10017	Female	Consistent	Incorrect control	0.34375
Exp.1	10017	Female	Consistent	True memory	0.770833
Exp.1	10017	Female	Consistent	Correct control	0.635417
Exp.1	10017	Female	Consistent	False memory	0.15625
Exp.1	10017	Female	Consistent	Foil	0.0625
Exp.1	10018	Male	Consistent	Incorrect control	0.302083
Exp.1	10018	Male	Consistent	False memory	0.166667
Exp.1	10018	Male	Consistent	Correct control	0.697917
Exp.1	10018	Male	Consistent	Foil	0.0520833
Exp.1	10018	Male	Consistent	True memory	0.78125
Exp.1	10019	Male	Consistent	True memory	0.8125
Exp.1	10019	Male	Consistent	Correct control	0.625
Exp.1	10019	Male	Consistent	Incorrect control	0.364583
Exp.1	10019	Male	Consistent	Foil	0.104167
Exp.1	10019	Male	Consistent	False memory	0.0833333
Exp.1	10020	Female	Consistent	Correct control	0.677083
Exp.1	10020	Female	Consistent	True memory	0.802083
Exp.1	10020	Female	Consistent	Incorrect control	0.3125
Exp.1	10020	Female	Consistent	Foil	0.09375
Exp.1	10020	Female	Consistent	False memory	0.104167
Exp.1	10021	Female	Consistent	Correct control	0.614583
Exp.1	10021	Female	Consistent	True memory	0.697917
Exp.1	10021	Female	Consistent	Incorrect control	0.385417
Exp.1	10021	Female	Consistent	False memory	0.25
Exp.1	10021	Female	Consistent	Foil	0.0520833
Exp.1	10022	Female	Consistent	True memory	0.8125
Exp.1	10022	Female	Consistent	False memory	0.114583
Exp.1	10022	Female	Consistent	Correct control	0.677083
Exp.1	10022	Female	Consistent	Incorrect control	0.322917
Exp.1	10022	Female	Consistent	Foil	0.0729167
Exp.1	10023	Male	Consistent	True memory	0.6875
Exp.1	10023	Male	Consistent	Correct control	0.677083
Exp.1	10023	Male	Consistent	False memory	0.260417
Exp.1	10023	Male	Consistent	Incorrect control	0.322917
Exp.1	10023	Male	Consistent	Foil	0.0520833
Exp.1	10024	Female	Consistent	Correct control	0.645833
Exp.1	10024	Female	Consistent	True memory	0.802083
Exp.1	10024	Female	Consistent	Incorrect control	0.34375
Exp.1	10024	Female	Consistent	Foil	0.0729167
Exp.1	10024	Female	Consistent	False memory	0.125
Exp.1	10025	Female	Consistent	Correct control	0.802083
Exp.1	10025	Female	Consistent	Incorrect control	0.197917
Exp.1	10025	Female	Consistent	True memory	0.916667
Exp.1	10025	Female	Consistent	False memory	0.0520833
Exp.1	10025	Female	Consistent	Foil	0.03125
Exp.1	10026	Male	Consistent	False memory	0.0729167
Exp.1	10026	Male	Consistent	Incorrect control	0.166667
Exp.1	10026	Male	Consistent	Correct control	0.8125
Exp.1	10026	Male	Consistent	True memory	0.90625
Exp.1	10026	Male	Consistent	Foil	0.0208333
Exp.1	10027	Female	Consistent	Incorrect control	0.177083
Exp.1	10027	Female	Consistent	Correct control	0.802083
Exp.1	10027	Female	Consistent	True memory	0.885417
Exp.1	10027	Female	Consistent	False memory	0.104167
Exp.1	10027	Female	Consistent	Foil	0
Exp.1	10028	Female	Consistent	True memory	0.71875
Exp.1	10028	Female	Consistent	Correct control	0.6875
Exp.1	10028	Female	Consistent	Incorrect control	0.3125
Exp.1	10028	Female	Consistent	False memory	0.177083
Exp.1	10028	Female	Consistent	Foil	0.0833333
Exp.1	10029	Male	Consistent	Foil	0.145833
Exp.1	10029	Male	Consistent	Correct control	0.614583
Exp.1	10029	Male	Consistent	True memory	0.625
Exp.1	10029	Male	Consistent	Incorrect control	0.385417
Exp.1	10029	Male	Consistent	False memory	0.229167
Exp.1	10030	Male	Consistent	Incorrect control	0.260417
Exp.1	10030	Male	Consistent	True memory	0.75
Exp.1	10030	Male	Consistent	False memory	0.197917
Exp.1	10030	Male	Consistent	Correct control	0.729167
Exp.1	10030	Male	Consistent	Foil	0.03125
Exp.1	10031	Male	Consistent	Correct control	0.729167
Exp.1	10031	Male	Consistent	True memory	0.791667
Exp.1	10031	Male	Consistent	Incorrect control	0.270833
Exp.1	10031	Male	Consistent	Foil	0.104167
Exp.1	10031	Male	Consistent	False memory	0.104167
Exp.1	10032	Male	Consistent	True memory	0.90625
Exp.1	10032	Male	Consistent	False memory	0.0520833
Exp.1	10032	Male	Consistent	Correct control	0.864583
Exp.1	10032	Male	Consistent	Incorrect control	0.135417
Exp.1	10032	Male	Consistent	Foil	0.0416667
Exp.1	10033	Male	Consistent	True memory	0.6875
Exp.1	10033	Male	Consistent	Incorrect control	0.385417
Exp.1	10033	Male	Consistent	Foil	0.125
Exp.1	10033	Male	Consistent	Correct control	0.59375
Exp.1	10033	Male	Consistent	False memory	0.177083
Exp.1	10034	Male	Consistent	True memory	0.65625
Exp.1	10034	Male	Consistent	Correct control	0.614583
Exp.1	10034	Male	Consistent	False memory	0.229167
Exp.1	10034	Male	Consistent	Incorrect control	0.375
Exp.1	10034	Male	Consistent	Foil	0.114583
Exp.1	10035	Male	Consistent	Correct control	0.802083
Exp.1	10035	Male	Consistent	False memory	0.09375
Exp.1	10035	Male	Consistent	Incorrect control	0.197917
Exp.1	10035	Male	Consistent	True memory	0.854167
Exp.1	10035	Male	Consistent	Foil	0.0520833
Exp.1	10036	Male	Consistent	True memory	0.885417
Exp.1	10036	Male	Consistent	Correct control	0.802083
Exp.1	10036	Male	Consistent	Incorrect control	0.197917
Exp.1	10036	Male	Consistent	False memory	0.0833333
Exp.1	10036	Male	Consistent	Foil	0.03125
Exp.1	10037	Male	Consistent	Incorrect control	0.395833
Exp.1	10037	Male	Consistent	True memory	0.677083
Exp.1	10037	Male	Consistent	Correct control	0.604167
Exp.1	10037	Male	Consistent	False memory	0.25
Exp.1	10037	Male	Consistent	Foil	0.0625
Exp.1	10038	Male	Consistent	Correct control	0.65625
Exp.1	10038	Male	Consistent	Incorrect control	0.34375
Exp.1	10038	Male	Consistent	False memory	0.15625
Exp.1	10038	Male	Consistent	True memory	0.708333
Exp.1	10038	Male	Consistent	Foil	0.125
Exp.1	10039	Male	Consistent	Correct control	0.760417
Exp.1	10039	Male	Consistent	False memory	0.166667
Exp.1	10039	Male	Consistent	Foil	0.0729167
Exp.1	10039	Male	Consistent	True memory	0.760417
Exp.1	10039	Male	Consistent	Incorrect control	0.239583
Exp.1	10040	Male	Consistent	Correct control	0.71875
Exp.1	10040	Male	Consistent	Foil	0.104167
Exp.1	10040	Male	Consistent	True memory	0.75
Exp.1	10040	Male	Consistent	Incorrect control	0.270833
Exp.1	10040	Male	Consistent	False memory	0.145833
Exp.1	10041	Male	Consistent	Correct control	0.59375
Exp.1	10041	Male	Consistent	True memory	0.625
Exp.1	10041	Male	Consistent	Incorrect control	0.40625
Exp.1	10041	Male	Consistent	False memory	0.21875
Exp.1	10041	Male	Consistent	Foil	0.145833

## Sheet: Supplementary Table 4.Exp2
Experiment	Subject ID	Gender	Group	Memory Type	Rate
Exp.2	2001	Female	Misinformation	True memory	0.427083
Exp.2	2001	Female	Misinformation	False memory	0.395833
Exp.2	2001	Female	Misinformation	Foil	0.166667
Exp.2	2001	Female	Misinformation	Correct control	0.552083
Exp.2	2001	Female	Misinformation	Incorrect control	0.447917
Exp.2	2002	Female	Misinformation	True memory	0.447917
Exp.2	2002	Female	Misinformation	False memory	0.4375
Exp.2	2002	Female	Misinformation	Foil	0.114583
Exp.2	2002	Female	Misinformation	Correct control	0.677083
Exp.2	2002	Female	Misinformation	Incorrect control	0.322917
Exp.2	2003	Male	Misinformation	True memory	0.447917
Exp.2	2003	Male	Misinformation	False memory	0.375
Exp.2	2003	Male	Misinformation	Foil	0.177083
Exp.2	2003	Male	Misinformation	Correct control	0.458333
Exp.2	2003	Male	Misinformation	Incorrect control	0.53125
Exp.2	2004	Female	Misinformation	True memory	0.375
Exp.2	2004	Female	Misinformation	False memory	0.458333
Exp.2	2004	Female	Misinformation	Foil	0.166667
Exp.2	2004	Female	Misinformation	Correct control	0.510417
Exp.2	2004	Female	Misinformation	Incorrect control	0.489583
Exp.2	2005	Female	Misinformation	True memory	0.34375
Exp.2	2005	Female	Misinformation	False memory	0.5
Exp.2	2005	Female	Misinformation	Foil	0.15625
Exp.2	2005	Female	Misinformation	Correct control	0.552083
Exp.2	2005	Female	Misinformation	Incorrect control	0.4375
Exp.2	2007	Female	Misinformation	True memory	0.53125
Exp.2	2007	Female	Misinformation	False memory	0.385417
Exp.2	2007	Female	Misinformation	Foil	0.0833333
Exp.2	2007	Female	Misinformation	Correct control	0.708333
Exp.2	2007	Female	Misinformation	Incorrect control	0.28125
Exp.2	2008	Female	Misinformation	True memory	0.4375
Exp.2	2008	Female	Misinformation	False memory	0.46875
Exp.2	2008	Female	Misinformation	Foil	0.0833333
Exp.2	2008	Female	Misinformation	Correct control	0.75
Exp.2	2008	Female	Misinformation	Incorrect control	0.229167
Exp.2	2009	Female	Misinformation	True memory	0.489583
Exp.2	2009	Female	Misinformation	False memory	0.375
Exp.2	2009	Female	Misinformation	Foil	0.135417
Exp.2	2009	Female	Misinformation	Correct control	0.5625
Exp.2	2009	Female	Misinformation	Incorrect control	0.4375
Exp.2	2010	Female	Misinformation	True memory	0.479167
Exp.2	2010	Female	Misinformation	False memory	0.427083
Exp.2	2010	Female	Misinformation	Foil	0.09375
Exp.2	2010	Female	Misinformation	Correct control	0.645833
Exp.2	2010	Female	Misinformation	Incorrect control	0.354167
Exp.2	2011	Female	Misinformation	True memory	0.489583
Exp.2	2011	Female	Misinformation	False memory	0.322917
Exp.2	2011	Female	Misinformation	Foil	0.177083
Exp.2	2011	Female	Misinformation	Correct control	0.552083
Exp.2	2011	Female	Misinformation	Incorrect control	0.447917
Exp.2	2012	Female	Misinformation	True memory	0.354167
Exp.2	2012	Female	Misinformation	False memory	0.447917
Exp.2	2012	Female	Misinformation	Foil	0.177083
Exp.2	2012	Female	Misinformation	Correct control	0.552083
Exp.2	2012	Female	Misinformation	Incorrect control	0.447917
Exp.2	2013	Female	Misinformation	True memory	0.322917
Exp.2	2013	Female	Misinformation	False memory	0.53125
Exp.2	2013	Female	Misinformation	Foil	0.135417
Exp.2	2013	Female	Misinformation	Correct control	0.59375
Exp.2	2013	Female	Misinformation	Incorrect control	0.395833
Exp.2	2014	Female	Misinformation	True memory	0.59375
Exp.2	2014	Female	Misinformation	False memory	0.322917
Exp.2	2014	Female	Misinformation	Foil	0.0729167
Exp.2	2014	Female	Misinformation	Correct control	0.65625
Exp.2	2014	Female	Misinformation	Incorrect control	0.34375
Exp.2	2015	Female	Misinformation	True memory	0.46875
Exp.2	2015	Female	Misinformation	False memory	0.395833
Exp.2	2015	Female	Misinformation	Foil	0.125
Exp.2	2015	Female	Misinformation	Correct control	0.552083
Exp.2	2015	Female	Misinformation	Incorrect control	0.427083
Exp.2	2016	Female	Misinformation	True memory	0.34375
Exp.2	2016	Female	Misinformation	False memory	0.552083
Exp.2	2016	Female	Misinformation	Foil	0.104167
Exp.2	2016	Female	Misinformation	Correct control	0.666667
Exp.2	2016	Female	Misinformation	Incorrect control	0.322917
Exp.2	2017	Female	Misinformation	True memory	0.458333
Exp.2	2017	Female	Misinformation	False memory	0.40625
Exp.2	2017	Female	Misinformation	Foil	0.125
Exp.2	2017	Female	Misinformation	Correct control	0.666667
Exp.2	2017	Female	Misinformation	Incorrect control	0.333333
Exp.2	2018	Female	Misinformation	True memory	0.4375
Exp.2	2018	Female	Misinformation	False memory	0.34375
Exp.2	2018	Female	Misinformation	Foil	0.21875
Exp.2	2018	Female	Misinformation	Correct control	0.520833
Exp.2	2018	Female	Misinformation	Incorrect control	0.458333
Exp.2	2019	Female	Misinformation	True memory	0.354167
Exp.2	2019	Female	Misinformation	False memory	0.5
Exp.2	2019	Female	Misinformation	Foil	0.145833
Exp.2	2019	Female	Misinformation	Correct control	0.625
Exp.2	2019	Female	Misinformation	Incorrect control	0.354167
Exp.2	2021	Female	Misinformation	True memory	0.354167
Exp.2	2021	Female	Misinformation	False memory	0.541667
Exp.2	2021	Female	Misinformation	Foil	0.104167
Exp.2	2021	Female	Misinformation	Correct control	0.677083
Exp.2	2021	Female	Misinformation	Incorrect control	0.3125
Exp.2	2022	Female	Misinformation	True memory	0.364583
Exp.2	2022	Female	Misinformation	False memory	0.4375
Exp.2	2022	Female	Misinformation	Foil	0.197917
Exp.2	2022	Female	Misinformation	Correct control	0.427083
Exp.2	2022	Female	Misinformation	Incorrect control	0.572917
Exp.2	2023	Female	Misinformation	True memory	0.510417
Exp.2	2023	Female	Misinformation	False memory	0.375
Exp.2	2023	Female	Misinformation	Foil	0.114583
Exp.2	2023	Female	Misinformation	Correct control	0.645833
Exp.2	2023	Female	Misinformation	Incorrect control	0.354167
Exp.2	2024	Female	Misinformation	True memory	0.385417
Exp.2	2024	Female	Misinformation	False memory	0.489583
Exp.2	2024	Female	Misinformation	Foil	0.104167
Exp.2	2024	Female	Misinformation	Correct control	0.625
Exp.2	2024	Female	Misinformation	Incorrect control	0.364583
Exp.2	2025	Female	Misinformation	True memory	0.520833
Exp.2	2025	Female	Misinformation	False memory	0.364583
Exp.2	2025	Female	Misinformation	Foil	0.114583
Exp.2	2025	Female	Misinformation	Correct control	0.572917
Exp.2	2025	Female	Misinformation	Incorrect control	0.427083
Exp.2	2026	Female	Misinformation	True memory	0.458333
Exp.2	2026	Female	Misinformation	False memory	0.333333
Exp.2	2026	Female	Misinformation	Foil	0.1875
Exp.2	2026	Female	Misinformation	Correct control	0.53125
Exp.2	2026	Female	Misinformation	Incorrect control	0.427083
Exp.2	2027	Female	Misinformation	True memory	0.427083
Exp.2	2027	Female	Misinformation	False memory	0.427083
Exp.2	2027	Female	Misinformation	Foil	0.145833
Exp.2	2027	Female	Misinformation	Correct control	0.59375
Exp.2	2027	Female	Misinformation	Incorrect control	0.395833
Exp.2	2028	Female	Misinformation	True memory	0.5
Exp.2	2028	Female	Misinformation	False memory	0.375
Exp.2	2028	Female	Misinformation	Foil	0.114583
Exp.2	2028	Female	Misinformation	Correct control	0.552083
Exp.2	2028	Female	Misinformation	Incorrect control	0.447917
Exp.2	2029	Male	Misinformation	True memory	0.541667
Exp.2	2029	Male	Misinformation	False memory	0.3125
Exp.2	2029	Male	Misinformation	Foil	0.135417
Exp.2	2029	Male	Misinformation	Correct control	0.635417
Exp.2	2029	Male	Misinformation	Incorrect control	0.364583
Exp.2	2030	Male	Misinformation	True memory	0.625
Exp.2	2030	Male	Misinformation	False memory	0.302083
Exp.2	2030	Male	Misinformation	Foil	0.0729167
Exp.2	2030	Male	Misinformation	Correct control	0.635417
Exp.2	2030	Male	Misinformation	Incorrect control	0.354167
Exp.2	2032	Male	Misinformation	True memory	0.479167
Exp.2	2032	Male	Misinformation	False memory	0.385417
Exp.2	2032	Male	Misinformation	Foil	0.135417
Exp.2	2032	Male	Misinformation	Correct control	0.53125
Exp.2	2032	Male	Misinformation	Incorrect control	0.46875
Exp.2	2033	Male	Misinformation	True memory	0.5
Exp.2	2033	Male	Misinformation	False memory	0.416667
Exp.2	2033	Male	Misinformation	Foil	0.0833333
Exp.2	2033	Male	Misinformation	Correct control	0.604167
Exp.2	2033	Male	Misinformation	Incorrect control	0.395833
Exp.2	2034	Male	Misinformation	True memory	0.458333
Exp.2	2034	Male	Misinformation	False memory	0.40625
Exp.2	2034	Male	Misinformation	Foil	0.125
Exp.2	2034	Male	Misinformation	Correct control	0.635417
Exp.2	2034	Male	Misinformation	Incorrect control	0.364583
Exp.2	2035	Male	Misinformation	True memory	0.46875
Exp.2	2035	Male	Misinformation	False memory	0.427083
Exp.2	2035	Male	Misinformation	Foil	0.104167
Exp.2	2035	Male	Misinformation	Correct control	0.541667
Exp.2	2035	Male	Misinformation	Incorrect control	0.458333
Exp.2	2036	Female	Misinformation	True memory	0.416667
Exp.2	2036	Female	Misinformation	False memory	0.40625
Exp.2	2036	Female	Misinformation	Foil	0.177083
Exp.2	2036	Female	Misinformation	Correct control	0.583333
Exp.2	2036	Female	Misinformation	Incorrect control	0.416667
Exp.2	2042	Male	Misinformation	True memory	0.447917
Exp.2	2042	Male	Misinformation	False memory	0.447917
Exp.2	2042	Male	Misinformation	Foil	0.104167
Exp.2	2042	Male	Misinformation	Correct control	0.635417
Exp.2	2042	Male	Misinformation	Incorrect control	0.364583
Exp.2	2044	Male	Misinformation	True memory	0.458333
Exp.2	2044	Male	Misinformation	False memory	0.427083
Exp.2	2044	Male	Misinformation	Foil	0.114583
Exp.2	2044	Male	Misinformation	Correct control	0.708333
Exp.2	2044	Male	Misinformation	Incorrect control	0.28125
Exp.2	2045	Male	Misinformation	True memory	0.354167
Exp.2	2045	Male	Misinformation	False memory	0.520833
Exp.2	2045	Male	Misinformation	Foil	0.125
Exp.2	2045	Male	Misinformation	Correct control	0.65625
Exp.2	2045	Male	Misinformation	Incorrect control	0.34375
Exp.2	2046	Male	Misinformation	True memory	0.458333
Exp.2	2046	Male	Misinformation	False memory	0.395833
Exp.2	2046	Male	Misinformation	Foil	0.135417
Exp.2	2046	Male	Misinformation	Correct control	0.520833
Exp.2	2046	Male	Misinformation	Incorrect control	0.479167
Exp.2	2047	Male	Misinformation	True memory	0.322917
Exp.2	2047	Male	Misinformation	False memory	0.520833
Exp.2	2047	Male	Misinformation	Foil	0.15625
Exp.2	2047	Male	Misinformation	Correct control	0.635417
Exp.2	2047	Male	Misinformation	Incorrect control	0.364583
Exp.2	2048	Male	Misinformation	True memory	0.479167
Exp.2	2048	Male	Misinformation	False memory	0.385417
Exp.2	2048	Male	Misinformation	Foil	0.135417
Exp.2	2048	Male	Misinformation	Correct control	0.625
Exp.2	2048	Male	Misinformation	Incorrect control	0.375
Exp.2	2049	Male	Misinformation	True memory	0.354167
Exp.2	2049	Male	Misinformation	False memory	0.416667
Exp.2	2049	Male	Misinformation	Foil	0.21875
Exp.2	2049	Male	Misinformation	Correct control	0.520833
Exp.2	2049	Male	Misinformation	Incorrect control	0.479167
Exp.2	2050	Male	Misinformation	True memory	0.458333
Exp.2	2050	Male	Misinformation	False memory	0.40625
Exp.2	2050	Male	Misinformation	Foil	0.135417
Exp.2	2050	Male	Misinformation	Correct control	0.489583
Exp.2	2050	Male	Misinformation	Incorrect control	0.510417
Exp.2	2051	Male	Misinformation	True memory	0.333333
Exp.2	2051	Male	Misinformation	False memory	0.53125
Exp.2	2051	Male	Misinformation	Foil	0.135417
Exp.2	2051	Male	Misinformation	Correct control	0.46875
Exp.2	2051	Male	Misinformation	Incorrect control	0.520833
Exp.2	2052	Male	Misinformation	True memory	0.4375
Exp.2	2052	Male	Misinformation	False memory	0.46875
Exp.2	2052	Male	Misinformation	Foil	0.09375
Exp.2	2052	Male	Misinformation	Correct control	0.583333
Exp.2	2052	Male	Misinformation	Incorrect control	0.416667
Exp.2	2053	Male	Misinformation	True memory	0.364583
Exp.2	2053	Male	Misinformation	False memory	0.510417
Exp.2	2053	Male	Misinformation	Foil	0.125
Exp.2	2053	Male	Misinformation	Correct control	0.59375
Exp.2	2053	Male	Misinformation	Incorrect control	0.395833
Exp.2	2054	Male	Misinformation	True memory	0.322917
Exp.2	2054	Male	Misinformation	False memory	0.510417
Exp.2	2054	Male	Misinformation	Foil	0.166667
Exp.2	2054	Male	Misinformation	Correct control	0.572917
Exp.2	2054	Male	Misinformation	Incorrect control	0.40625
Exp.2	2055	Male	Misinformation	True memory	0.4375
Exp.2	2055	Male	Misinformation	False memory	0.385417
Exp.2	2055	Male	Misinformation	Foil	0.166667
Exp.2	2055	Male	Misinformation	Correct control	0.34375
Exp.2	2055	Male	Misinformation	Incorrect control	0.65625
Exp.2	2056	Male	Misinformation	True memory	0.604167
Exp.2	2056	Male	Misinformation	False memory	0.239583
Exp.2	2056	Male	Misinformation	Foil	0.15625
Exp.2	2056	Male	Misinformation	Correct control	0.604167
Exp.2	2056	Male	Misinformation	Incorrect control	0.395833
Exp.2	2057	Male	Misinformation	True memory	0.5625
Exp.2	2057	Male	Misinformation	False memory	0.364583
Exp.2	2057	Male	Misinformation	Foil	0.0520833
Exp.2	2057	Male	Misinformation	Correct control	0.75
Exp.2	2057	Male	Misinformation	Incorrect control	0.239583
Exp.2	2058	Male	Misinformation	True memory	0.375
Exp.2	2058	Male	Misinformation	False memory	0.458333
Exp.2	2058	Male	Misinformation	Foil	0.166667
Exp.2	2058	Male	Misinformation	Correct control	0.635417
Exp.2	2058	Male	Misinformation	Incorrect control	0.34375
Exp.2	2059	Male	Misinformation	True memory	0.364583
Exp.2	2059	Male	Misinformation	False memory	0.427083
Exp.2	2059	Male	Misinformation	Foil	0.197917
Exp.2	2059	Male	Misinformation	Correct control	0.604167
Exp.2	2059	Male	Misinformation	Incorrect control	0.395833
Exp.2	2060	Male	Misinformation	True memory	0.385417
Exp.2	2060	Male	Misinformation	False memory	0.447917
Exp.2	2060	Male	Misinformation	Foil	0.15625
Exp.2	2060	Male	Misinformation	Correct control	0.625
Exp.2	2060	Male	Misinformation	Incorrect control	0.354167
Exp.2	2061	Male	Misinformation	True memory	0.46875
Exp.2	2061	Male	Misinformation	False memory	0.385417
Exp.2	2061	Male	Misinformation	Foil	0.135417
Exp.2	2061	Male	Misinformation	Correct control	0.572917
Exp.2	2061	Male	Misinformation	Incorrect control	0.427083
Exp.2	2062	Female	Misinformation	True memory	0.416667
Exp.2	2062	Female	Misinformation	False memory	0.4375
Exp.2	2062	Female	Misinformation	Foil	0.145833
Exp.2	2062	Female	Misinformation	Correct control	0.541667
Exp.2	2062	Female	Misinformation	Incorrect control	0.458333
Exp.2	2063	Male	Misinformation	True memory	0.447917
Exp.2	2063	Male	Misinformation	False memory	0.333333
Exp.2	2063	Male	Misinformation	Foil	0.21875
Exp.2	2063	Male	Misinformation	Correct control	0.53125
Exp.2	2063	Male	Misinformation	Incorrect control	0.46875
Exp.2	2064	Female	Misinformation	True memory	0.427083
Exp.2	2064	Female	Misinformation	False memory	0.458333
Exp.2	2064	Female	Misinformation	Foil	0.114583
Exp.2	2064	Female	Misinformation	Correct control	0.65625
Exp.2	2064	Female	Misinformation	Incorrect control	0.333333
Exp.2	2065	Female	Misinformation	True memory	0.427083
Exp.2	2065	Female	Misinformation	False memory	0.416667
Exp.2	2065	Female	Misinformation	Foil	0.15625
Exp.2	2065	Female	Misinformation	Correct control	0.729167
Exp.2	2065	Female	Misinformation	Incorrect control	0.270833
Exp.2	2066	Male	Misinformation	True memory	0.479167
Exp.2	2066	Male	Misinformation	False memory	0.427083
Exp.2	2066	Male	Misinformation	Foil	0.09375
Exp.2	2066	Male	Misinformation	Correct control	0.729167
Exp.2	2066	Male	Misinformation	Incorrect control	0.270833

## Sheet: Supplementary Table5.Exp.1
Experiment	Subject ID	Gender	Group	Memory Type	Reaction Time
Exp.1	20001	Female	Misinformation	True memory	0.895188
Exp.1	20002	Female	Misinformation	True memory	0.782287
Exp.1	20003	Female	Misinformation	True memory	0.627163
Exp.1	20004	Male	Misinformation	True memory	0.576454
Exp.1	20005	Female	Misinformation	True memory	0.892137
Exp.1	20007	Female	Misinformation	True memory	0.597437
Exp.1	20008	Female	Misinformation	True memory	0.619088
Exp.1	20009	Male	Misinformation	True memory	0.968418
Exp.1	20010	Female	Misinformation	True memory	0.904958
Exp.1	20011	Female	Misinformation	True memory	0.619652
Exp.1	20012	Female	Misinformation	True memory	0.57625
Exp.1	20013	Female	Misinformation	True memory	0.676586
Exp.1	20014	Female	Misinformation	True memory	1.24868
Exp.1	20015	Male	Misinformation	True memory	0.884624
Exp.1	20016	Female	Misinformation	True memory	0.509222
Exp.1	20019	Female	Misinformation	True memory	0.823086
Exp.1	20020	Female	Misinformation	True memory	0.636582
Exp.1	20021	Male	Misinformation	True memory	0.831002
Exp.1	20022	Male	Misinformation	True memory	0.869144
Exp.1	20023	Female	Misinformation	True memory	0.595376
Exp.1	20024	Male	Misinformation	True memory	0.950147
Exp.1	20027	Female	Misinformation	True memory	0.784819
Exp.1	20028	Male	Misinformation	True memory	0.699651
Exp.1	20029	Male	Misinformation	True memory	0.982807
Exp.1	20030	Male	Misinformation	True memory	0.362496
Exp.1	20031	Female	Misinformation	True memory	0.43025
Exp.1	20033	Male	Misinformation	True memory	0.891213
Exp.1	20035	Female	Misinformation	True memory	0.637938
Exp.1	20036	Female	Misinformation	True memory	0.983697
Exp.1	20037	Female	Misinformation	True memory	1.0205
Exp.1	20038	Female	Misinformation	True memory	0.651672
Exp.1	20039	Male	Misinformation	True memory	0.861463
Exp.1	20041	Male	Misinformation	True memory	1.07102
Exp.1	20042	Male	Misinformation	True memory	1.27794
Exp.1	20043	Male	Misinformation	True memory	0.674453
Exp.1	20044	Male	Misinformation	True memory	0.593698
Exp.1	20045	Male	Misinformation	True memory	0.841139
Exp.1	20046	Male	Misinformation	True memory	0.952661
Exp.1	20047	Male	Misinformation	True memory	0.943679
Exp.1	20048	Male	Misinformation	True memory	0.782296
Exp.1	20001	Female	Misinformation	False memory	0.9313
Exp.1	20002	Female	Misinformation	False memory	0.793616
Exp.1	20003	Female	Misinformation	False memory	0.602971
Exp.1	20004	Male	Misinformation	False memory	0.81645
Exp.1	20005	Female	Misinformation	False memory	0.856457
Exp.1	20007	Female	Misinformation	False memory	0.675622
Exp.1	20008	Female	Misinformation	False memory	0.618952
Exp.1	20009	Male	Misinformation	False memory	1.04514
Exp.1	20010	Female	Misinformation	False memory	1.07211
Exp.1	20011	Female	Misinformation	False memory	0.851934
Exp.1	20012	Female	Misinformation	False memory	0.603704
Exp.1	20013	Female	Misinformation	False memory	0.614226
Exp.1	20014	Female	Misinformation	False memory	1.09203
Exp.1	20015	Male	Misinformation	False memory	1.02659
Exp.1	20016	Female	Misinformation	False memory	0.541625
Exp.1	20019	Female	Misinformation	False memory	0.992269
Exp.1	20020	Female	Misinformation	False memory	0.73932
Exp.1	20021	Male	Misinformation	False memory	0.899931
Exp.1	20022	Male	Misinformation	False memory	0.804575
Exp.1	20023	Female	Misinformation	False memory	0.52548
Exp.1	20024	Male	Misinformation	False memory	0.933353
Exp.1	20027	Female	Misinformation	False memory	0.907582
Exp.1	20028	Male	Misinformation	False memory	0.612591
Exp.1	20029	Male	Misinformation	False memory	0.964288
Exp.1	20030	Male	Misinformation	False memory	0.37062
Exp.1	20031	Female	Misinformation	False memory	0.483968
Exp.1	20033	Male	Misinformation	False memory	1.06863
Exp.1	20035	Female	Misinformation	False memory	0.745905
Exp.1	20036	Female	Misinformation	False memory	0.962165
Exp.1	20037	Female	Misinformation	False memory	1.07069
Exp.1	20038	Female	Misinformation	False memory	0.720833
Exp.1	20039	Male	Misinformation	False memory	0.80529
Exp.1	20041	Male	Misinformation	False memory	1.0983
Exp.1	20042	Male	Misinformation	False memory	1.55294
Exp.1	20043	Male	Misinformation	False memory	0.76125
Exp.1	20044	Male	Misinformation	False memory	0.605097
Exp.1	20045	Male	Misinformation	False memory	0.758309
Exp.1	20046	Male	Misinformation	False memory	1.44983
Exp.1	20047	Male	Misinformation	False memory	0.898911
Exp.1	20048	Male	Misinformation	False memory	1.00868
Exp.1	20001	Female	Misinformation	Correct control	0.936965
Exp.1	20002	Female	Misinformation	Correct control	0.744888
Exp.1	20003	Female	Misinformation	Correct control	0.573774
Exp.1	20004	Male	Misinformation	Correct control	0.720011
Exp.1	20005	Female	Misinformation	Correct control	0.732247
Exp.1	20007	Female	Misinformation	Correct control	0.592421
Exp.1	20008	Female	Misinformation	Correct control	0.595974
Exp.1	20009	Male	Misinformation	Correct control	0.853078
Exp.1	20010	Female	Misinformation	Correct control	0.951272
Exp.1	20011	Female	Misinformation	Correct control	0.724226
Exp.1	20012	Female	Misinformation	Correct control	0.616632
Exp.1	20013	Female	Misinformation	Correct control	0.55237
Exp.1	20014	Female	Misinformation	Correct control	1.26133
Exp.1	20015	Male	Misinformation	Correct control	0.89783
Exp.1	20016	Female	Misinformation	Correct control	0.497155
Exp.1	20019	Female	Misinformation	Correct control	0.770647
Exp.1	20020	Female	Misinformation	Correct control	0.700804
Exp.1	20021	Male	Misinformation	Correct control	0.893834
Exp.1	20022	Male	Misinformation	Correct control	0.84452
Exp.1	20023	Female	Misinformation	Correct control	0.476776
Exp.1	20024	Male	Misinformation	Correct control	1.05416
Exp.1	20027	Female	Misinformation	Correct control	0.847975
Exp.1	20028	Male	Misinformation	Correct control	0.717617
Exp.1	20029	Male	Misinformation	Correct control	1.10779
Exp.1	20030	Male	Misinformation	Correct control	0.388576
Exp.1	20031	Female	Misinformation	Correct control	0.450484
Exp.1	20033	Male	Misinformation	Correct control	1.0491
Exp.1	20035	Female	Misinformation	Correct control	0.857811
Exp.1	20036	Female	Misinformation	Correct control	0.88806
Exp.1	20037	Female	Misinformation	Correct control	1.1345
Exp.1	20038	Female	Misinformation	Correct control	0.68842
Exp.1	20039	Male	Misinformation	Correct control	0.882686
Exp.1	20041	Male	Misinformation	Correct control	1.20706
Exp.1	20042	Male	Misinformation	Correct control	1.51706
Exp.1	20043	Male	Misinformation	Correct control	0.784929
Exp.1	20044	Male	Misinformation	Correct control	0.515356
Exp.1	20045	Male	Misinformation	Correct control	0.76145
Exp.1	20046	Male	Misinformation	Correct control	1.31445
Exp.1	20047	Male	Misinformation	Correct control	0.719434
Exp.1	20048	Male	Misinformation	Correct control	0.784724
Exp.1	20001	Female	Misinformation	Incorrect control	1.10532
Exp.1	20002	Female	Misinformation	Incorrect control	0.862729
Exp.1	20003	Female	Misinformation	Incorrect control	0.510854
Exp.1	20004	Male	Misinformation	Incorrect control	0.796702
Exp.1	20005	Female	Misinformation	Incorrect control	0.926817
Exp.1	20007	Female	Misinformation	Incorrect control	0.696576
Exp.1	20008	Female	Misinformation	Incorrect control	0.681326
Exp.1	20009	Male	Misinformation	Incorrect control	1.16531
Exp.1	20010	Female	Misinformation	Incorrect control	1.29505
Exp.1	20011	Female	Misinformation	Incorrect control	0.846088
Exp.1	20012	Female	Misinformation	Incorrect control	0.665868
Exp.1	20013	Female	Misinformation	Incorrect control	0.699418
Exp.1	20014	Female	Misinformation	Incorrect control	1.40712
Exp.1	20015	Male	Misinformation	Incorrect control	1.44931
Exp.1	20016	Female	Misinformation	Incorrect control	0.589047
Exp.1	20019	Female	Misinformation	Incorrect control	0.907041
Exp.1	20020	Female	Misinformation	Incorrect control	0.67595
Exp.1	20021	Male	Misinformation	Incorrect control	1.11072
Exp.1	20022	Male	Misinformation	Incorrect control	0.952018
Exp.1	20023	Female	Misinformation	Incorrect control	0.683843
Exp.1	20024	Male	Misinformation	Incorrect control	1.3484
Exp.1	20027	Female	Misinformation	Incorrect control	0.959692
Exp.1	20028	Male	Misinformation	Incorrect control	0.844055
Exp.1	20029	Male	Misinformation	Incorrect control	1.30415
Exp.1	20030	Male	Misinformation	Incorrect control	0.566024
Exp.1	20031	Female	Misinformation	Incorrect control	0.516878
Exp.1	20033	Male	Misinformation	Incorrect control	0.989192
Exp.1	20035	Female	Misinformation	Incorrect control	1.08556
Exp.1	20036	Female	Misinformation	Incorrect control	1.10388
Exp.1	20037	Female	Misinformation	Incorrect control	1.33705
Exp.1	20038	Female	Misinformation	Incorrect control	1.14531
Exp.1	20039	Male	Misinformation	Incorrect control	1.1133
Exp.1	20041	Male	Misinformation	Incorrect control	1.51689
Exp.1	20042	Male	Misinformation	Incorrect control	1.72588
Exp.1	20043	Male	Misinformation	Incorrect control	1.08307
Exp.1	20044	Male	Misinformation	Incorrect control	0.726707
Exp.1	20045	Male	Misinformation	Incorrect control	0.958418
Exp.1	20046	Male	Misinformation	Incorrect control	1.29944
Exp.1	20047	Male	Misinformation	Incorrect control	1.09456
Exp.1	20048	Male	Misinformation	Incorrect control	1.32988
Exp.1	30001	Female	Neutral	True memory	0.725006
Exp.1	30002	Female	Neutral	True memory	0.785207
Exp.1	30003	Female	Neutral	True memory	0.998891
Exp.1	30005	Female	Neutral	True memory	0.661503
Exp.1	30006	Female	Neutral	True memory	0.553211
Exp.1	30007	Female	Neutral	True memory	0.869128
Exp.1	30009	Female	Neutral	True memory	1.08166
Exp.1	30010	Female	Neutral	True memory	0.624431
Exp.1	30011	Female	Neutral	True memory	0.519606
Exp.1	30013	Female	Neutral	True memory	0.842149
Exp.1	30015	Female	Neutral	True memory	0.6715
Exp.1	30016	Female	Neutral	True memory	0.924023
Exp.1	30018	Female	Neutral	True memory	0.914383
Exp.1	30020	Female	Neutral	True memory	0.804571
Exp.1	30021	Female	Neutral	True memory	0.934288
Exp.1	30023	Female	Neutral	True memory	0.660631
Exp.1	30024	Female	Neutral	True memory	0.775455
Exp.1	30025	Male	Neutral	True memory	0.833024
Exp.1	30027	Female	Neutral	True memory	0.708731
Exp.1	30029	Female	Neutral	True memory	0.798949
Exp.1	30031	Female	Neutral	True memory	0.739403
Exp.1	30032	Male	Neutral	True memory	0.507689
Exp.1	30033	Male	Neutral	True memory	0.477757
Exp.1	30034	Female	Neutral	True memory	0.801341
Exp.1	30035	Female	Neutral	True memory	0.580173
Exp.1	30036	Male	Neutral	True memory	1.06353
Exp.1	30037	Male	Neutral	True memory	0.626278
Exp.1	30038	Male	Neutral	True memory	0.844572
Exp.1	30039	Male	Neutral	True memory	0.634259
Exp.1	30041	Male	Neutral	True memory	0.679451
Exp.1	30042	Male	Neutral	True memory	0.823324
Exp.1	30044	Male	Neutral	True memory	1.14279
Exp.1	30046	Male	Neutral	True memory	0.813412
Exp.1	30047	Male	Neutral	True memory	0.631663
Exp.1	30048	Male	Neutral	True memory	0.63568
Exp.1	30050	Male	Neutral	True memory	0.882505
Exp.1	30051	Male	Neutral	True memory	0.951197
Exp.1	30052	Male	Neutral	True memory	0.83325
Exp.1	30053	Male	Neutral	True memory	0.795998
Exp.1	30054	Male	Neutral	True memory	0.969092
Exp.1	30055	Male	Neutral	True memory	0.911363
Exp.1	30056	Male	Neutral	True memory	0.98737
Exp.1	30001	Female	Neutral	False memory	0.897982
Exp.1	30002	Female	Neutral	False memory	0.751418
Exp.1	30003	Female	Neutral	False memory	1.19272
Exp.1	30005	Female	Neutral	False memory	0.587418
Exp.1	30006	Female	Neutral	False memory	0.771285
Exp.1	30007	Female	Neutral	False memory	0.831938
Exp.1	30009	Female	Neutral	False memory	1.55421
Exp.1	30010	Female	Neutral	False memory	0.696759
Exp.1	30011	Female	Neutral	False memory	0.827751
Exp.1	30013	Female	Neutral	False memory	0.98065
Exp.1	30015	Female	Neutral	False memory	1.04668
Exp.1	30016	Female	Neutral	False memory	0.995384
Exp.1	30018	Female	Neutral	False memory	1.18673
Exp.1	30020	Female	Neutral	False memory	0.990926
Exp.1	30021	Female	Neutral	False memory	0.945572
Exp.1	30023	Female	Neutral	False memory	0.64437
Exp.1	30024	Female	Neutral	False memory	0.903551
Exp.1	30025	Male	Neutral	False memory	1.0287
Exp.1	30027	Female	Neutral	False memory	0.766491
Exp.1	30029	Female	Neutral	False memory	0.987524
Exp.1	30031	Female	Neutral	False memory	1.12779
Exp.1	30032	Male	Neutral	False memory	0.719902
Exp.1	30033	Male	Neutral	False memory	0.536667
Exp.1	30034	Female	Neutral	False memory	1.00634
Exp.1	30035	Female	Neutral	False memory	0.772718
Exp.1	30036	Male	Neutral	False memory	1.08361
Exp.1	30037	Male	Neutral	False memory	0.735929
Exp.1	30038	Male	Neutral	False memory	1.04083
Exp.1	30039	Male	Neutral	False memory	0.634153
Exp.1	30041	Male	Neutral	False memory	0.91669
Exp.1	30042	Male	Neutral	False memory	0.923704
Exp.1	30044	Male	Neutral	False memory	1.29924
Exp.1	30046	Male	Neutral	False memory	0.912313
Exp.1	30047	Male	Neutral	False memory	0.734991
Exp.1	30048	Male	Neutral	False memory	0.936711
Exp.1	30050	Male	Neutral	False memory	1.33559
Exp.1	30051	Male	Neutral	False memory	1.2556
Exp.1	30052	Male	Neutral	False memory	0.804456
Exp.1	30053	Male	Neutral	False memory	0.947569
Exp.1	30054	Male	Neutral	False memory	1.35974
Exp.1	30055	Male	Neutral	False memory	1.09535
Exp.1	30056	Male	Neutral	False memory	1.15301
Exp.1	30001	Female	Neutral	Correct control	0.973286
Exp.1	30002	Female	Neutral	Correct control	0.78853
Exp.1	30003	Female	Neutral	Correct control	0.964583
Exp.1	30005	Female	Neutral	Correct control	0.580219
Exp.1	30006	Female	Neutral	Correct control	0.622533
Exp.1	30007	Female	Neutral	Correct control	0.782316
Exp.1	30009	Female	Neutral	Correct control	1.17039
Exp.1	30010	Female	Neutral	Correct control	0.527847
Exp.1	30011	Female	Neutral	Correct control	0.596175
Exp.1	30013	Female	Neutral	Correct control	0.889156
Exp.1	30015	Female	Neutral	Correct control	0.724926
Exp.1	30016	Female	Neutral	Correct control	0.946278
Exp.1	30018	Female	Neutral	Correct control	1.00362
Exp.1	30020	Female	Neutral	Correct control	0.860421
Exp.1	30021	Female	Neutral	Correct control	0.884128
Exp.1	30023	Female	Neutral	Correct control	0.68251
Exp.1	30024	Female	Neutral	Correct control	0.877011
Exp.1	30025	Male	Neutral	Correct control	0.945918
Exp.1	30027	Female	Neutral	Correct control	0.685189
Exp.1	30029	Female	Neutral	Correct control	0.831757
Exp.1	30031	Female	Neutral	Correct control	0.884524
Exp.1	30032	Male	Neutral	Correct control	0.715249
Exp.1	30033	Male	Neutral	Correct control	0.511941
Exp.1	30034	Female	Neutral	Correct control	0.96965
Exp.1	30035	Female	Neutral	Correct control	0.64064
Exp.1	30036	Male	Neutral	Correct control	1.03289
Exp.1	30037	Male	Neutral	Correct control	0.690437
Exp.1	30038	Male	Neutral	Correct control	0.827883
Exp.1	30039	Male	Neutral	Correct control	0.69583
Exp.1	30041	Male	Neutral	Correct control	0.755846
Exp.1	30042	Male	Neutral	Correct control	0.7147
Exp.1	30044	Male	Neutral	Correct control	1.2452
Exp.1	30046	Male	Neutral	Correct control	0.925336
Exp.1	30047	Male	Neutral	Correct control	0.642623
Exp.1	30048	Male	Neutral	Correct control	0.750994
Exp.1	30050	Male	Neutral	Correct control	0.985337
Exp.1	30051	Male	Neutral	Correct control	1.01925
Exp.1	30052	Male	Neutral	Correct control	0.756716
Exp.1	30053	Male	Neutral	Correct control	0.861807
Exp.1	30054	Male	Neutral	Correct control	0.988738
Exp.1	30055	Male	Neutral	Correct control	0.996606
Exp.1	30056	Male	Neutral	Correct control	1.2076
Exp.1	30001	Female	Neutral	Incorrect control	1.02005
Exp.1	30002	Female	Neutral	Incorrect control	0.928822
Exp.1	30003	Female	Neutral	Incorrect control	1.00106
Exp.1	30005	Female	Neutral	Incorrect control	0.795012
Exp.1	30006	Female	Neutral	Incorrect control	0.559341
Exp.1	30007	Female	Neutral	Incorrect control	0.913364
Exp.1	30009	Female	Neutral	Incorrect control	1.1639
Exp.1	30010	Female	Neutral	Incorrect control	0.642638
Exp.1	30011	Female	Neutral	Incorrect control	0.667172
Exp.1	30013	Female	Neutral	Incorrect control	0.948858
Exp.1	30015	Female	Neutral	Incorrect control	0.95148
Exp.1	30016	Female	Neutral	Incorrect control	0.986619
Exp.1	30018	Female	Neutral	Incorrect control	1.11397
Exp.1	30020	Female	Neutral	Incorrect control	1.15602
Exp.1	30021	Female	Neutral	Incorrect control	1.32573
Exp.1	30023	Female	Neutral	Incorrect control	0.606676
Exp.1	30024	Female	Neutral	Incorrect control	0.988249
Exp.1	30025	Male	Neutral	Incorrect control	1.08538
Exp.1	30027	Female	Neutral	Incorrect control	0.781294
Exp.1	30029	Female	Neutral	Incorrect control	0.946023
Exp.1	30031	Female	Neutral	Incorrect control	1.04893
Exp.1	30032	Male	Neutral	Incorrect control	0.804322
Exp.1	30033	Male	Neutral	Incorrect control	0.775158
Exp.1	30034	Female	Neutral	Incorrect control	1.09697
Exp.1	30035	Female	Neutral	Incorrect control	0.826904
Exp.1	30036	Male	Neutral	Incorrect control	1.24267
Exp.1	30037	Male	Neutral	Incorrect control	0.721882
Exp.1	30038	Male	Neutral	Incorrect control	1.04891
Exp.1	30039	Male	Neutral	Incorrect control	0.93351
Exp.1	30041	Male	Neutral	Incorrect control	0.920926
Exp.1	30042	Male	Neutral	Incorrect control	1.13359
Exp.1	30044	Male	Neutral	Incorrect control	1.47432
Exp.1	30046	Male	Neutral	Incorrect control	0.902082
Exp.1	30047	Male	Neutral	Incorrect control	0.702674
Exp.1	30048	Male	Neutral	Incorrect control	1.03422
Exp.1	30050	Male	Neutral	Incorrect control	1.13996
Exp.1	30051	Male	Neutral	Incorrect control	1.28984
Exp.1	30052	Male	Neutral	Incorrect control	0.8806
Exp.1	30053	Male	Neutral	Incorrect control	1.04794
Exp.1	30054	Male	Neutral	Incorrect control	1.24556
Exp.1	30055	Male	Neutral	Incorrect control	1.05413
Exp.1	30056	Male	Neutral	Incorrect control	1.26444
Exp.1	10001	Female	Consistent	True memory	0.778829
Exp.1	10002	Female	Consistent	True memory	0.696758
Exp.1	10003	Female	Consistent	True memory	0.869364
Exp.1	10004	Female	Consistent	True memory	0.817818
Exp.1	10005	Female	Consistent	True memory	0.67496
Exp.1	10007	Female	Consistent	True memory	0.530534
Exp.1	10008	Female	Consistent	True memory	0.729383
Exp.1	10009	Female	Consistent	True memory	0.486039
Exp.1	10010	Male	Consistent	True memory	0.555496
Exp.1	10011	Female	Consistent	True memory	0.376207
Exp.1	10012	Female	Consistent	True memory	0.670334
Exp.1	10013	Female	Consistent	True memory	0.459514
Exp.1	10014	Female	Consistent	True memory	0.437356
Exp.1	10015	Male	Consistent	True memory	0.640763
Exp.1	10016	Male	Consistent	True memory	0.862656
Exp.1	10017	Female	Consistent	True memory	0.999469
Exp.1	10018	Male	Consistent	True memory	0.481108
Exp.1	10019	Male	Consistent	True memory	0.885223
Exp.1	10020	Female	Consistent	True memory	0.796551
Exp.1	10021	Female	Consistent	True memory	0.691296
Exp.1	10022	Female	Consistent	True memory	0.659807
Exp.1	10023	Male	Consistent	True memory	0.66844
Exp.1	10024	Female	Consistent	True memory	0.619379
Exp.1	10025	Female	Consistent	True memory	0.710244
Exp.1	10026	Male	Consistent	True memory	0.830884
Exp.1	10027	Female	Consistent	True memory	0.572857
Exp.1	10028	Female	Consistent	True memory	0.803321
Exp.1	10029	Male	Consistent	True memory	0.71309
Exp.1	10030	Male	Consistent	True memory	0.698461
Exp.1	10031	Male	Consistent	True memory	0.690959
Exp.1	10032	Male	Consistent	True memory	0.685154
Exp.1	10033	Male	Consistent	True memory	0.702255
Exp.1	10034	Male	Consistent	True memory	0.853325
Exp.1	10035	Male	Consistent	True memory	1.22692
Exp.1	10036	Male	Consistent	True memory	1.12289
Exp.1	10037	Male	Consistent	True memory	0.760428
Exp.1	10038	Male	Consistent	True memory	0.400411
Exp.1	10039	Male	Consistent	True memory	0.724853
Exp.1	10040	Male	Consistent	True memory	0.710914
Exp.1	10041	Male	Consistent	True memory	0.597389
Exp.1	10001	Female	Consistent	False memory	0.748891
Exp.1	10002	Female	Consistent	False memory	1.13067
Exp.1	10003	Female	Consistent	False memory	1.11729
Exp.1	10004	Female	Consistent	False memory	1.40664
Exp.1	10005	Female	Consistent	False memory	0.824568
Exp.1	10007	Female	Consistent	False memory	0.882815
Exp.1	10008	Female	Consistent	False memory	1.17058
Exp.1	10009	Female	Consistent	False memory	0.553907
Exp.1	10010	Male	Consistent	False memory	1.11609
Exp.1	10011	Female	Consistent	False memory	0.448333
Exp.1	10012	Female	Consistent	False memory	0.717829
Exp.1	10013	Female	Consistent	False memory	0.801974
Exp.1	10014	Female	Consistent	False memory	0.609936
Exp.1	10015	Male	Consistent	False memory	0.748534
Exp.1	10016	Male	Consistent	False memory	1.03904
Exp.1	10017	Female	Consistent	False memory	1.13965
Exp.1	10018	Male	Consistent	False memory	0.996043
Exp.1	10019	Male	Consistent	False memory	1.35685
Exp.1	10020	Female	Consistent	False memory	0.983506
Exp.1	10021	Female	Consistent	False memory	0.733954
Exp.1	10022	Female	Consistent	False memory	0.880738
Exp.1	10023	Male	Consistent	False memory	0.855871
Exp.1	10024	Female	Consistent	False memory	0.822627
Exp.1	10025	Female	Consistent	False memory	1.32469
Exp.1	10026	Male	Consistent	False memory	1.16507
Exp.1	10027	Female	Consistent	False memory	0.634989
Exp.1	10028	Female	Consistent	False memory	0.875361
Exp.1	10029	Male	Consistent	False memory	0.92216
Exp.1	10030	Male	Consistent	False memory	0.905482
Exp.1	10031	Male	Consistent	False memory	0.918098
Exp.1	10032	Male	Consistent	False memory	0.967326
Exp.1	10033	Male	Consistent	False memory	1.46332
Exp.1	10034	Male	Consistent	False memory	1.00875
Exp.1	10035	Male	Consistent	False memory	1.59475
Exp.1	10036	Male	Consistent	False memory	1.50585
Exp.1	10037	Male	Consistent	False memory	1.48054
Exp.1	10038	Male	Consistent	False memory	0.36016
Exp.1	10039	Male	Consistent	False memory	0.940424
Exp.1	10040	Male	Consistent	False memory	0.782876
Exp.1	10041	Male	Consistent	False memory	0.783956
Exp.1	10001	Female	Consistent	Correct control	0.845809
Exp.1	10002	Female	Consistent	Correct control	0.679136
Exp.1	10003	Female	Consistent	Correct control	0.958734
Exp.1	10004	Female	Consistent	Correct control	0.881075
Exp.1	10005	Female	Consistent	Correct control	0.604781
Exp.1	10007	Female	Consistent	Correct control	0.528717
Exp.1	10008	Female	Consistent	Correct control	0.767464
Exp.1	10009	Female	Consistent	Correct control	0.540428
Exp.1	10010	Male	Consistent	Correct control	0.851035
Exp.1	10011	Female	Consistent	Correct control	0.47635
Exp.1	10012	Female	Consistent	Correct control	0.765513
Exp.1	10013	Female	Consistent	Correct control	0.556143
Exp.1	10014	Female	Consistent	Correct control	0.611984
Exp.1	10015	Male	Consistent	Correct control	0.73946
Exp.1	10016	Male	Consistent	Correct control	0.891541
Exp.1	10017	Female	Consistent	Correct control	1.00223
Exp.1	10018	Male	Consistent	Correct control	0.554125
Exp.1	10019	Male	Consistent	Correct control	0.87707
Exp.1	10020	Female	Consistent	Correct control	0.925966
Exp.1	10021	Female	Consistent	Correct control	0.800479
Exp.1	10022	Female	Consistent	Correct control	0.769668
Exp.1	10023	Male	Consistent	Correct control	0.808645
Exp.1	10024	Female	Consistent	Correct control	0.60995
Exp.1	10025	Female	Consistent	Correct control	0.799252
Exp.1	10026	Male	Consistent	Correct control	0.89588
Exp.1	10027	Female	Consistent	Correct control	0.635804
Exp.1	10028	Female	Consistent	Correct control	0.760183
Exp.1	10029	Male	Consistent	Correct control	0.850897
Exp.1	10030	Male	Consistent	Correct control	0.689461
Exp.1	10031	Male	Consistent	Correct control	0.658657
Exp.1	10032	Male	Consistent	Correct control	0.734317
Exp.1	10033	Male	Consistent	Correct control	0.894251
Exp.1	10034	Male	Consistent	Correct control	0.873591
Exp.1	10035	Male	Consistent	Correct control	1.27676
Exp.1	10036	Male	Consistent	Correct control	1.13922
Exp.1	10037	Male	Consistent	Correct control	0.81889
Exp.1	10038	Male	Consistent	Correct control	0.450614
Exp.1	10039	Male	Consistent	Correct control	0.739838
Exp.1	10040	Male	Consistent	Correct control	0.767969
Exp.1	10041	Male	Consistent	Correct control	0.744861
Exp.1	10001	Female	Consistent	Incorrect control	1.14701
Exp.1	10002	Female	Consistent	Incorrect control	1.00709
Exp.1	10003	Female	Consistent	Incorrect control	1.10482
Exp.1	10004	Female	Consistent	Incorrect control	1.27146
Exp.1	10005	Female	Consistent	Incorrect control	0.667926
Exp.1	10007	Female	Consistent	Incorrect control	0.952235
Exp.1	10008	Female	Consistent	Incorrect control	1.02188
Exp.1	10009	Female	Consistent	Incorrect control	0.654224
Exp.1	10010	Male	Consistent	Incorrect control	1.05276
Exp.1	10011	Female	Consistent	Incorrect control	0.577383
Exp.1	10012	Female	Consistent	Incorrect control	1.14228
Exp.1	10013	Female	Consistent	Incorrect control	0.550229
Exp.1	10014	Female	Consistent	Incorrect control	0.712787
Exp.1	10015	Male	Consistent	Incorrect control	0.866318
Exp.1	10016	Male	Consistent	Incorrect control	0.963407
Exp.1	10017	Female	Consistent	Incorrect control	1.4451
Exp.1	10018	Male	Consistent	Incorrect control	0.72005
Exp.1	10019	Male	Consistent	Incorrect control	1.16988
Exp.1	10020	Female	Consistent	Incorrect control	1.1754
Exp.1	10021	Female	Consistent	Incorrect control	0.753896
Exp.1	10022	Female	Consistent	Incorrect control	1.02141
Exp.1	10023	Male	Consistent	Incorrect control	0.931919
Exp.1	10024	Female	Consistent	Incorrect control	0.860006
Exp.1	10025	Female	Consistent	Incorrect control	0.808422
Exp.1	10026	Male	Consistent	Incorrect control	1.22632
Exp.1	10027	Female	Consistent	Incorrect control	0.778875
Exp.1	10028	Female	Consistent	Incorrect control	0.87915
Exp.1	10029	Male	Consistent	Incorrect control	0.874702
Exp.1	10030	Male	Consistent	Incorrect control	0.848366
Exp.1	10031	Male	Consistent	Incorrect control	0.881688
Exp.1	10032	Male	Consistent	Incorrect control	0.969305
Exp.1	10033	Male	Consistent	Incorrect control	1.31235
Exp.1	10034	Male	Consistent	Incorrect control	1.11821
Exp.1	10035	Male	Consistent	Incorrect control	1.48756
Exp.1	10036	Male	Consistent	Incorrect control	1.7113
Exp.1	10037	Male	Consistent	Incorrect control	1.18934
Exp.1	10038	Male	Consistent	Incorrect control	0.459066
Exp.1	10039	Male	Consistent	Incorrect control	1.12231
Exp.1	10040	Male	Consistent	Incorrect control	1.03256
Exp.1	10041	Male	Consistent	Incorrect control	0.859977

## Sheet: Supplementary Table 5.Exp.2
Experiment	Subject ID	Gender	Group	Memory Type	Reaction Time
Exp.2	2001	Female	Misinformation	True memory	0.897773
Exp.2	2002	Female	Misinformation	True memory	0.672377
Exp.2	2003	Male	Misinformation	True memory	0.985866
Exp.2	2004	Female	Misinformation	True memory	0.898119
Exp.2	2005	Female	Misinformation	True memory	0.988179
Exp.2	2007	Female	Misinformation	True memory	0.744415
Exp.2	2008	Female	Misinformation	True memory	0.729675
Exp.2	2009	Female	Misinformation	True memory	0.437583
Exp.2	2010	Female	Misinformation	True memory	0.58141
Exp.2	2011	Female	Misinformation	True memory	0.836239
Exp.2	2012	Female	Misinformation	True memory	0.83205
Exp.2	2013	Female	Misinformation	True memory	0.935763
Exp.2	2014	Female	Misinformation	True memory	0.691387
Exp.2	2015	Female	Misinformation	True memory	0.726715
Exp.2	2016	Female	Misinformation	True memory	0.650567
Exp.2	2017	Female	Misinformation	True memory	1.21371
Exp.2	2018	Female	Misinformation	True memory	0.757144
Exp.2	2019	Female	Misinformation	True memory	1.15235
Exp.2	2021	Female	Misinformation	True memory	0.712402
Exp.2	2022	Female	Misinformation	True memory	0.975727
Exp.2	2023	Female	Misinformation	True memory	0.941389
Exp.2	2024	Female	Misinformation	True memory	1.05588
Exp.2	2025	Female	Misinformation	True memory	0.671605
Exp.2	2026	Female	Misinformation	True memory	0.697889
Exp.2	2027	Female	Misinformation	True memory	0.491
Exp.2	2028	Female	Misinformation	True memory	0.902132
Exp.2	2029	Male	Misinformation	True memory	0.967051
Exp.2	2030	Male	Misinformation	True memory	0.743642
Exp.2	2032	Male	Misinformation	True memory	0.669648
Exp.2	2033	Male	Misinformation	True memory	0.713239
Exp.2	2034	Male	Misinformation	True memory	1.2248
Exp.2	2035	Male	Misinformation	True memory	0.57637
Exp.2	2036	Female	Misinformation	True memory	0.766533
Exp.2	2042	Male	Misinformation	True memory	0.399403
Exp.2	2044	Male	Misinformation	True memory	0.675685
Exp.2	2045	Male	Misinformation	True memory	0.54974
Exp.2	2046	Male	Misinformation	True memory	0.43237
Exp.2	2047	Male	Misinformation	True memory	0.499529
Exp.2	2048	Male	Misinformation	True memory	0.635021
Exp.2	2049	Male	Misinformation	True memory	0.754913
Exp.2	2050	Male	Misinformation	True memory	0.599434
Exp.2	2051	Male	Misinformation	True memory	0.932917
Exp.2	2052	Male	Misinformation	True memory	1.00756
Exp.2	2053	Male	Misinformation	True memory	0.741727
Exp.2	2054	Male	Misinformation	True memory	0.624547
Exp.2	2055	Male	Misinformation	True memory	0.933803
Exp.2	2056	Male	Misinformation	True memory	0.471399
Exp.2	2057	Male	Misinformation	True memory	0.896751
Exp.2	2058	Male	Misinformation	True memory	0.942034
Exp.2	2059	Male	Misinformation	True memory	0.513217
Exp.2	2060	Male	Misinformation	True memory	0.719672
Exp.2	2061	Male	Misinformation	True memory	0.848409
Exp.2	2062	Female	Misinformation	True memory	0.917409
Exp.2	2063	Male	Misinformation	True memory	0.400721
Exp.2	2064	Female	Misinformation	True memory	0.569011
Exp.2	2065	Female	Misinformation	True memory	0.948335
Exp.2	2066	Male	Misinformation	True memory	0.885081
Exp.2	2001	Female	Misinformation	False memory	0.986299
Exp.2	2002	Female	Misinformation	False memory	0.645021
Exp.2	2003	Male	Misinformation	False memory	1.027
Exp.2	2004	Female	Misinformation	False memory	0.960381
Exp.2	2005	Female	Misinformation	False memory	0.946111
Exp.2	2007	Female	Misinformation	False memory	0.741541
Exp.2	2008	Female	Misinformation	False memory	0.736403
Exp.2	2009	Female	Misinformation	False memory	0.420764
Exp.2	2010	Female	Misinformation	False memory	0.519114
Exp.2	2011	Female	Misinformation	False memory	0.784499
Exp.2	2012	Female	Misinformation	False memory	0.750335
Exp.2	2013	Female	Misinformation	False memory	0.969192
Exp.2	2014	Female	Misinformation	False memory	0.908648
Exp.2	2015	Female	Misinformation	False memory	0.874141
Exp.2	2016	Female	Misinformation	False memory	0.694436
Exp.2	2017	Female	Misinformation	False memory	1.25986
Exp.2	2018	Female	Misinformation	False memory	0.824552
Exp.2	2019	Female	Misinformation	False memory	0.823031
Exp.2	2021	Female	Misinformation	False memory	0.728258
Exp.2	2022	Female	Misinformation	False memory	0.881926
Exp.2	2023	Female	Misinformation	False memory	0.774222
Exp.2	2024	Female	Misinformation	False memory	1.00565
Exp.2	2025	Female	Misinformation	False memory	0.73024
Exp.2	2026	Female	Misinformation	False memory	0.849229
Exp.2	2027	Female	Misinformation	False memory	0.512338
Exp.2	2028	Female	Misinformation	False memory	1.058
Exp.2	2029	Male	Misinformation	False memory	0.940562
Exp.2	2030	Male	Misinformation	False memory	0.944683
Exp.2	2032	Male	Misinformation	False memory	0.706416
Exp.2	2033	Male	Misinformation	False memory	0.826572
Exp.2	2034	Male	Misinformation	False memory	1.20913
Exp.2	2035	Male	Misinformation	False memory	0.586157
Exp.2	2036	Female	Misinformation	False memory	0.653548
Exp.2	2042	Male	Misinformation	False memory	0.401205
Exp.2	2044	Male	Misinformation	False memory	0.684585
Exp.2	2045	Male	Misinformation	False memory	0.569534
Exp.2	2046	Male	Misinformation	False memory	0.606703
Exp.2	2047	Male	Misinformation	False memory	0.477978
Exp.2	2048	Male	Misinformation	False memory	0.615037
Exp.2	2049	Male	Misinformation	False memory	0.744086
Exp.2	2050	Male	Misinformation	False memory	0.661399
Exp.2	2051	Male	Misinformation	False memory	0.901696
Exp.2	2052	Male	Misinformation	False memory	0.974059
Exp.2	2053	Male	Misinformation	False memory	0.657075
Exp.2	2054	Male	Misinformation	False memory	0.64935
Exp.2	2055	Male	Misinformation	False memory	0.922691
Exp.2	2056	Male	Misinformation	False memory	0.450647
Exp.2	2057	Male	Misinformation	False memory	1.04389
Exp.2	2058	Male	Misinformation	False memory	0.971342
Exp.2	2059	Male	Misinformation	False memory	0.514337
Exp.2	2060	Male	Misinformation	False memory	0.583141
Exp.2	2061	Male	Misinformation	False memory	0.969355
Exp.2	2062	Female	Misinformation	False memory	0.918729
Exp.2	2063	Male	Misinformation	False memory	0.523968
Exp.2	2064	Female	Misinformation	False memory	0.548664
Exp.2	2065	Female	Misinformation	False memory	0.987518
Exp.2	2066	Male	Misinformation	False memory	0.976602
Exp.2	2001	Female	Misinformation	Correct control	0.848656
Exp.2	2002	Female	Misinformation	Correct control	0.643282
Exp.2	2003	Male	Misinformation	Correct control	0.923211
Exp.2	2004	Female	Misinformation	Correct control	0.945621
Exp.2	2005	Female	Misinformation	Correct control	0.915252
Exp.2	2007	Female	Misinformation	Correct control	0.734477
Exp.2	2008	Female	Misinformation	Correct control	0.742398
Exp.2	2009	Female	Misinformation	Correct control	0.415278
Exp.2	2010	Female	Misinformation	Correct control	0.511936
Exp.2	2011	Female	Misinformation	Correct control	0.768707
Exp.2	2012	Female	Misinformation	Correct control	0.789102
Exp.2	2013	Female	Misinformation	Correct control	0.920205
Exp.2	2014	Female	Misinformation	Correct control	0.776861
Exp.2	2015	Female	Misinformation	Correct control	0.784798
Exp.2	2016	Female	Misinformation	Correct control	0.736386
Exp.2	2017	Female	Misinformation	Correct control	1.15863
Exp.2	2018	Female	Misinformation	Correct control	0.749447
Exp.2	2019	Female	Misinformation	Correct control	0.777452
Exp.2	2021	Female	Misinformation	Correct control	0.679234
Exp.2	2022	Female	Misinformation	Correct control	0.86374
Exp.2	2023	Female	Misinformation	Correct control	0.803024
Exp.2	2024	Female	Misinformation	Correct control	0.907479
Exp.2	2025	Female	Misinformation	Correct control	0.739326
Exp.2	2026	Female	Misinformation	Correct control	0.771537
Exp.2	2027	Female	Misinformation	Correct control	0.510272
Exp.2	2028	Female	Misinformation	Correct control	0.877789
Exp.2	2029	Male	Misinformation	Correct control	0.913338
Exp.2	2030	Male	Misinformation	Correct control	0.734247
Exp.2	2032	Male	Misinformation	Correct control	0.659009
Exp.2	2033	Male	Misinformation	Correct control	0.717485
Exp.2	2034	Male	Misinformation	Correct control	1.27294
Exp.2	2035	Male	Misinformation	Correct control	0.566291
Exp.2	2036	Female	Misinformation	Correct control	0.790695
Exp.2	2042	Male	Misinformation	Correct control	0.37461
Exp.2	2044	Male	Misinformation	Correct control	0.729071
Exp.2	2045	Male	Misinformation	Correct control	0.576821
Exp.2	2046	Male	Misinformation	Correct control	0.492902
Exp.2	2047	Male	Misinformation	Correct control	0.506403
Exp.2	2048	Male	Misinformation	Correct control	0.565767
Exp.2	2049	Male	Misinformation	Correct control	0.642059
Exp.2	2050	Male	Misinformation	Correct control	0.640764
Exp.2	2051	Male	Misinformation	Correct control	0.926967
Exp.2	2052	Male	Misinformation	Correct control	1.01532
Exp.2	2053	Male	Misinformation	Correct control	0.643512
Exp.2	2054	Male	Misinformation	Correct control	0.743993
Exp.2	2055	Male	Misinformation	Correct control	1.04841
Exp.2	2056	Male	Misinformation	Correct control	0.475896
Exp.2	2057	Male	Misinformation	Correct control	0.887587
Exp.2	2058	Male	Misinformation	Correct control	1.05205
Exp.2	2059	Male	Misinformation	Correct control	0.590919
Exp.2	2060	Male	Misinformation	Correct control	0.712613
Exp.2	2061	Male	Misinformation	Correct control	0.839483
Exp.2	2062	Female	Misinformation	Correct control	0.93423
Exp.2	2063	Male	Misinformation	Correct control	0.514311
Exp.2	2064	Female	Misinformation	Correct control	0.645913
Exp.2	2065	Female	Misinformation	Correct control	1.06283
Exp.2	2066	Male	Misinformation	Correct control	0.954977
Exp.2	2001	Female	Misinformation	Incorrect control	0.987208
Exp.2	2002	Female	Misinformation	Incorrect control	0.669929
Exp.2	2003	Male	Misinformation	Incorrect control	0.920413
Exp.2	2004	Female	Misinformation	Incorrect control	0.988299
Exp.2	2005	Female	Misinformation	Incorrect control	1.18572
Exp.2	2007	Female	Misinformation	Incorrect control	0.948721
Exp.2	2008	Female	Misinformation	Incorrect control	0.855735
Exp.2	2009	Female	Misinformation	Incorrect control	0.441588
Exp.2	2010	Female	Misinformation	Incorrect control	0.57352
Exp.2	2011	Female	Misinformation	Incorrect control	0.89399
Exp.2	2012	Female	Misinformation	Incorrect control	0.829756
Exp.2	2013	Female	Misinformation	Incorrect control	1.07311
Exp.2	2014	Female	Misinformation	Incorrect control	0.911943
Exp.2	2015	Female	Misinformation	Incorrect control	0.775299
Exp.2	2016	Female	Misinformation	Incorrect control	0.881977
Exp.2	2017	Female	Misinformation	Incorrect control	1.34985
Exp.2	2018	Female	Misinformation	Incorrect control	0.877215
Exp.2	2019	Female	Misinformation	Incorrect control	0.823221
Exp.2	2021	Female	Misinformation	Incorrect control	0.914093
Exp.2	2022	Female	Misinformation	Incorrect control	0.934436
Exp.2	2023	Female	Misinformation	Incorrect control	1.31538
Exp.2	2024	Female	Misinformation	Incorrect control	1.17008
Exp.2	2025	Female	Misinformation	Incorrect control	0.893251
Exp.2	2026	Female	Misinformation	Incorrect control	0.790494
Exp.2	2027	Female	Misinformation	Incorrect control	0.534713
Exp.2	2028	Female	Misinformation	Incorrect control	1.18848
Exp.2	2029	Male	Misinformation	Incorrect control	1.04839
Exp.2	2030	Male	Misinformation	Incorrect control	1.02883
Exp.2	2032	Male	Misinformation	Incorrect control	0.862916
Exp.2	2033	Male	Misinformation	Incorrect control	1.1631
Exp.2	2034	Male	Misinformation	Incorrect control	1.25098
Exp.2	2035	Male	Misinformation	Incorrect control	0.644092
Exp.2	2036	Female	Misinformation	Incorrect control	0.912072
Exp.2	2042	Male	Misinformation	Incorrect control	0.382325
Exp.2	2044	Male	Misinformation	Incorrect control	0.740824
Exp.2	2045	Male	Misinformation	Incorrect control	0.634514
Exp.2	2046	Male	Misinformation	Incorrect control	0.604093
Exp.2	2047	Male	Misinformation	Incorrect control	0.499322
Exp.2	2048	Male	Misinformation	Incorrect control	0.640046
Exp.2	2049	Male	Misinformation	Incorrect control	0.693214
Exp.2	2050	Male	Misinformation	Incorrect control	0.713382
Exp.2	2051	Male	Misinformation	Incorrect control	1.00281
Exp.2	2052	Male	Misinformation	Incorrect control	0.927622
Exp.2	2053	Male	Misinformation	Incorrect control	0.807689
Exp.2	2054	Male	Misinformation	Incorrect control	0.788777
Exp.2	2055	Male	Misinformation	Incorrect control	0.935801
Exp.2	2056	Male	Misinformation	Incorrect control	0.60125
Exp.2	2057	Male	Misinformation	Incorrect control	1.59967
Exp.2	2058	Male	Misinformation	Incorrect control	1.09231
Exp.2	2059	Male	Misinformation	Incorrect control	0.940976
Exp.2	2060	Male	Misinformation	Incorrect control	0.677213
Exp.2	2061	Male	Misinformation	Incorrect control	0.978437
Exp.2	2062	Female	Misinformation	Incorrect control	0.961681
Exp.2	2063	Male	Misinformation	Incorrect control	0.599286
Exp.2	2064	Female	Misinformation	Incorrect control	0.651085
Exp.2	2065	Female	Misinformation	Incorrect control	1.18476
Exp.2	2066	Male	Misinformation	Incorrect control	1.19751

## Sheet: Supplementary Table 6.nps
Experiment	Subject ID	Gender	Stage Pairs	Memory Type	Item Specificity	Hippocampal Pattern Similarity
Exp.2	2001	Female	OP	True memory	Corresponding	-0.00535117
Exp.2	2001	Female	OP	True memory	Non-corresponding	-0.00409726
Exp.2	2001	Female	OP	False memory	Corresponding	-0.000400132
Exp.2	2001	Female	OP	False memory	Non-corresponding	-0.00207523
Exp.2	2001	Female	OP	Correct control	Corresponding	-0.0108068
Exp.2	2001	Female	OP	Correct control	Non-corresponding	-0.000792231
Exp.2	2001	Female	OP	Incorrect control	Corresponding	0.00274989
Exp.2	2001	Female	OP	Incorrect control	Non-corresponding	0.00139985
Exp.2	2001	Female	OM	True memory	Corresponding	0.0143538
Exp.2	2001	Female	OM	True memory	Non-corresponding	0.00430781
Exp.2	2001	Female	OM	False memory	Corresponding	0.00870924
Exp.2	2001	Female	OM	False memory	Non-corresponding	0.00530705
Exp.2	2001	Female	OM	Correct control	Corresponding	0.0197084
Exp.2	2001	Female	OM	Correct control	Non-corresponding	0.00840713
Exp.2	2001	Female	OM	Incorrect control	Corresponding	0.00404259
Exp.2	2001	Female	OM	Incorrect control	Non-corresponding	0.00374914
Exp.2	2001	Female	PM	True memory	Corresponding	0.00153311
Exp.2	2001	Female	PM	True memory	Non-corresponding	-0.000773232
Exp.2	2001	Female	PM	False memory	Corresponding	-0.00083131
Exp.2	2001	Female	PM	False memory	Non-corresponding	0.00210825
Exp.2	2001	Female	PM	Correct control	Corresponding	0.0258185
Exp.2	2001	Female	PM	Correct control	Non-corresponding	0.00460114
Exp.2	2001	Female	PM	Incorrect control	Corresponding	-0.00491019
Exp.2	2001	Female	PM	Incorrect control	Non-corresponding	0.000608835
Exp.2	2002	Female	OP	True memory	Corresponding	-0.00841089
Exp.2	2002	Female	OP	True memory	Non-corresponding	0.00129182
Exp.2	2002	Female	OP	False memory	Corresponding	0.00564821
Exp.2	2002	Female	OP	False memory	Non-corresponding	0.00685642
Exp.2	2002	Female	OP	Correct control	Corresponding	-0.0054286
Exp.2	2002	Female	OP	Correct control	Non-corresponding	-0.0017894
Exp.2	2002	Female	OP	Incorrect control	Corresponding	0.00599347
Exp.2	2002	Female	OP	Incorrect control	Non-corresponding	-0.000201421
Exp.2	2002	Female	OM	True memory	Corresponding	0.00526389
Exp.2	2002	Female	OM	True memory	Non-corresponding	0.00352502
Exp.2	2002	Female	OM	False memory	Corresponding	0.0126938
Exp.2	2002	Female	OM	False memory	Non-corresponding	0.000311621
Exp.2	2002	Female	OM	Correct control	Corresponding	0.00508695
Exp.2	2002	Female	OM	Correct control	Non-corresponding	-0.00025947
Exp.2	2002	Female	OM	Incorrect control	Corresponding	-0.00362542
Exp.2	2002	Female	OM	Incorrect control	Non-corresponding	0.00307049
Exp.2	2002	Female	PM	True memory	Corresponding	-0.0102668
Exp.2	2002	Female	PM	True memory	Non-corresponding	0.00243933
Exp.2	2002	Female	PM	False memory	Corresponding	9.74176e-05
Exp.2	2002	Female	PM	False memory	Non-corresponding	-5.18059e-05
Exp.2	2002	Female	PM	Correct control	Corresponding	0.00812788
Exp.2	2002	Female	PM	Correct control	Non-corresponding	0.00541021
Exp.2	2002	Female	PM	Incorrect control	Corresponding	0.0144323
Exp.2	2002	Female	PM	Incorrect control	Non-corresponding	0.0109004
Exp.2	2003	Male	OP	True memory	Corresponding	0.0102717
Exp.2	2003	Male	OP	True memory	Non-corresponding	0.0023469
Exp.2	2003	Male	OP	False memory	Corresponding	-0.00206267
Exp.2	2003	Male	OP	False memory	Non-corresponding	-0.00174942
Exp.2	2003	Male	OP	Correct control	Corresponding	0.00615702
Exp.2	2003	Male	OP	Correct control	Non-corresponding	0.00156064
Exp.2	2003	Male	OP	Incorrect control	Corresponding	-0.000655571
Exp.2	2003	Male	OP	Incorrect control	Non-corresponding	-0.00261236
Exp.2	2003	Male	OM	True memory	Corresponding	-0.0111359
Exp.2	2003	Male	OM	True memory	Non-corresponding	0.00342034
Exp.2	2003	Male	OM	False memory	Corresponding	0.0160401
Exp.2	2003	Male	OM	False memory	Non-corresponding	0.00257348
Exp.2	2003	Male	OM	Correct control	Corresponding	0.0148732
Exp.2	2003	Male	OM	Correct control	Non-corresponding	0.00689929
Exp.2	2003	Male	OM	Incorrect control	Corresponding	0.0108538
Exp.2	2003	Male	OM	Incorrect control	Non-corresponding	0.00788132
Exp.2	2003	Male	PM	True memory	Corresponding	-0.00350019
Exp.2	2003	Male	PM	True memory	Non-corresponding	0.00386821
Exp.2	2003	Male	PM	False memory	Corresponding	0.00499534
Exp.2	2003	Male	PM	False memory	Non-corresponding	0.00208443
Exp.2	2003	Male	PM	Correct control	Corresponding	0.00600437
Exp.2	2003	Male	PM	Correct control	Non-corresponding	0.00235595
Exp.2	2003	Male	PM	Incorrect control	Corresponding	0.0111787
Exp.2	2003	Male	PM	Incorrect control	Non-corresponding	-0.00209811
Exp.2	2004	Female	OP	True memory	Corresponding	0.000851969
Exp.2	2004	Female	OP	True memory	Non-corresponding	0.00689112
Exp.2	2004	Female	OP	False memory	Corresponding	0.00606374
Exp.2	2004	Female	OP	False memory	Non-corresponding	0.00230426
Exp.2	2004	Female	OP	Correct control	Corresponding	-0.00755781
Exp.2	2004	Female	OP	Correct control	Non-corresponding	0.00124003
Exp.2	2004	Female	OP	Incorrect control	Corresponding	0.0104764
Exp.2	2004	Female	OP	Incorrect control	Non-corresponding	0.00873877
Exp.2	2004	Female	OM	True memory	Corresponding	-0.000460487
Exp.2	2004	Female	OM	True memory	Non-corresponding	-0.00123851
Exp.2	2004	Female	OM	False memory	Corresponding	-0.0109686
Exp.2	2004	Female	OM	False memory	Non-corresponding	-0.00502959
Exp.2	2004	Female	OM	Correct control	Corresponding	0.00193884
Exp.2	2004	Female	OM	Correct control	Non-corresponding	-0.000556446
Exp.2	2004	Female	OM	Incorrect control	Corresponding	-0.00399586
Exp.2	2004	Female	OM	Incorrect control	Non-corresponding	-0.00161237
Exp.2	2004	Female	PM	True memory	Corresponding	-0.00829379
Exp.2	2004	Female	PM	True memory	Non-corresponding	-0.00819333
Exp.2	2004	Female	PM	False memory	Corresponding	0.00213007
Exp.2	2004	Female	PM	False memory	Non-corresponding	-0.00207673
Exp.2	2004	Female	PM	Correct control	Corresponding	-0.00331873
Exp.2	2004	Female	PM	Correct control	Non-corresponding	0.00243699
Exp.2	2004	Female	PM	Incorrect control	Corresponding	0.00743886
Exp.2	2004	Female	PM	Incorrect control	Non-corresponding	-0.000409068
Exp.2	2005	Female	OP	True memory	Corresponding	-0.0133011
Exp.2	2005	Female	OP	True memory	Non-corresponding	-0.00339269
Exp.2	2005	Female	OP	False memory	Corresponding	-0.00632659
Exp.2	2005	Female	OP	False memory	Non-corresponding	-0.00286058
Exp.2	2005	Female	OP	Correct control	Corresponding	-0.00325579
Exp.2	2005	Female	OP	Correct control	Non-corresponding	-0.00489892
Exp.2	2005	Female	OP	Incorrect control	Corresponding	-0.000681356
Exp.2	2005	Female	OP	Incorrect control	Non-corresponding	-0.00332529
Exp.2	2005	Female	OM	True memory	Corresponding	0.00547667
Exp.2	2005	Female	OM	True memory	Non-corresponding	0.00300112
Exp.2	2005	Female	OM	False memory	Corresponding	0.0139874
Exp.2	2005	Female	OM	False memory	Non-corresponding	0.0126181
Exp.2	2005	Female	OM	Correct control	Corresponding	0.000498654
Exp.2	2005	Female	OM	Correct control	Non-corresponding	0.00404009
Exp.2	2005	Female	OM	Incorrect control	Corresponding	-0.00773397
Exp.2	2005	Female	OM	Incorrect control	Non-corresponding	0.0033175
Exp.2	2005	Female	PM	True memory	Corresponding	0.0102956
Exp.2	2005	Female	PM	True memory	Non-corresponding	0.00589945
Exp.2	2005	Female	PM	False memory	Corresponding	0.00837553
Exp.2	2005	Female	PM	False memory	Non-corresponding	-0.003523
Exp.2	2005	Female	PM	Correct control	Corresponding	0.00987321
Exp.2	2005	Female	PM	Correct control	Non-corresponding	-0.00222939
Exp.2	2005	Female	PM	Incorrect control	Corresponding	0.00131011
Exp.2	2005	Female	PM	Incorrect control	Non-corresponding	0.00390985
Exp.2	2007	Female	OP	True memory	Corresponding	0.0216566
Exp.2	2007	Female	OP	True memory	Non-corresponding	0.00569204
Exp.2	2007	Female	OP	False memory	Corresponding	0.00371957
Exp.2	2007	Female	OP	False memory	Non-corresponding	0.000894983
Exp.2	2007	Female	OP	Correct control	Corresponding	0.00448682
Exp.2	2007	Female	OP	Correct control	Non-corresponding	-0.00132327
Exp.2	2007	Female	OP	Incorrect control	Corresponding	0.0140778
Exp.2	2007	Female	OP	Incorrect control	Non-corresponding	0.00111707
Exp.2	2007	Female	OM	True memory	Corresponding	0.00849649
Exp.2	2007	Female	OM	True memory	Non-corresponding	0.004438
Exp.2	2007	Female	OM	False memory	Corresponding	0.00661696
Exp.2	2007	Female	OM	False memory	Non-corresponding	0.00720888
Exp.2	2007	Female	OM	Correct control	Corresponding	-0.00374539
Exp.2	2007	Female	OM	Correct control	Non-corresponding	0.00392486
Exp.2	2007	Female	OM	Incorrect control	Corresponding	0.00677828
Exp.2	2007	Female	OM	Incorrect control	Non-corresponding	0.00669834
Exp.2	2007	Female	PM	True memory	Corresponding	0.00750296
Exp.2	2007	Female	PM	True memory	Non-corresponding	0.00690681
Exp.2	2007	Female	PM	False memory	Corresponding	0.00850621
Exp.2	2007	Female	PM	False memory	Non-corresponding	0.00488536
Exp.2	2007	Female	PM	Correct control	Corresponding	-0.000914951
Exp.2	2007	Female	PM	Correct control	Non-corresponding	0.00358652
Exp.2	2007	Female	PM	Incorrect control	Corresponding	0.0140509
Exp.2	2007	Female	PM	Incorrect control	Non-corresponding	0.0070707
Exp.2	2008	Female	OP	True memory	Corresponding	-0.00130925
Exp.2	2008	Female	OP	True memory	Non-corresponding	1.13473e-05
Exp.2	2008	Female	OP	False memory	Corresponding	0.00847085
Exp.2	2008	Female	OP	False memory	Non-corresponding	-0.0027137
Exp.2	2008	Female	OP	Correct control	Corresponding	0.0117267
Exp.2	2008	Female	OP	Correct control	Non-corresponding	-0.00112184
Exp.2	2008	Female	OP	Incorrect control	Corresponding	0.00819102
Exp.2	2008	Female	OP	Incorrect control	Non-corresponding	0.00390534
Exp.2	2008	Female	OM	True memory	Corresponding	0.0114478
Exp.2	2008	Female	OM	True memory	Non-corresponding	0.00740875
Exp.2	2008	Female	OM	False memory	Corresponding	0.0108091
Exp.2	2008	Female	OM	False memory	Non-corresponding	0.000271932
Exp.2	2008	Female	OM	Correct control	Corresponding	0.00406785
Exp.2	2008	Female	OM	Correct control	Non-corresponding	0.00276137
Exp.2	2008	Female	OM	Incorrect control	Corresponding	0.00612801
Exp.2	2008	Female	OM	Incorrect control	Non-corresponding	0.0152057
Exp.2	2008	Female	PM	True memory	Corresponding	-0.000141742
Exp.2	2008	Female	PM	True memory	Non-corresponding	-9.75552e-05
Exp.2	2008	Female	PM	False memory	Corresponding	0.0151024
Exp.2	2008	Female	PM	False memory	Non-corresponding	0.00378504
Exp.2	2008	Female	PM	Correct control	Corresponding	0.0307518
Exp.2	2008	Female	PM	Correct control	Non-corresponding	0.00943409
Exp.2	2008	Female	PM	Incorrect control	Corresponding	0.0288281
Exp.2	2008	Female	PM	Incorrect control	Non-corresponding	-0.00266274
Exp.2	2009	Female	OP	True memory	Corresponding	0.00530984
Exp.2	2009	Female	OP	True memory	Non-corresponding	0.0063588
Exp.2	2009	Female	OP	False memory	Corresponding	0.0158988
Exp.2	2009	Female	OP	False memory	Non-corresponding	0.0052198
Exp.2	2009	Female	OP	Correct control	Corresponding	0.0169244
Exp.2	2009	Female	OP	Correct control	Non-corresponding	0.0117214
Exp.2	2009	Female	OP	Incorrect control	Corresponding	0.00572581
Exp.2	2009	Female	OP	Incorrect control	Non-corresponding	0.0047601
Exp.2	2009	Female	OM	True memory	Corresponding	0.00473203
Exp.2	2009	Female	OM	True memory	Non-corresponding	0.00343113
Exp.2	2009	Female	OM	False memory	Corresponding	0.00832796
Exp.2	2009	Female	OM	False memory	Non-corresponding	0.00466886
Exp.2	2009	Female	OM	Correct control	Corresponding	0.00841513
Exp.2	2009	Female	OM	Correct control	Non-corresponding	0.00570471
Exp.2	2009	Female	OM	Incorrect control	Corresponding	0.00943991
Exp.2	2009	Female	OM	Incorrect control	Non-corresponding	0.00908081
Exp.2	2009	Female	PM	True memory	Corresponding	0.0113304
Exp.2	2009	Female	PM	True memory	Non-corresponding	-0.000338438
Exp.2	2009	Female	PM	False memory	Corresponding	-0.00202314
Exp.2	2009	Female	PM	False memory	Non-corresponding	0.0102586
Exp.2	2009	Female	PM	Correct control	Corresponding	0.000474067
Exp.2	2009	Female	PM	Correct control	Non-corresponding	0.00699294
Exp.2	2009	Female	PM	Incorrect control	Corresponding	0.00950783
Exp.2	2009	Female	PM	Incorrect control	Non-corresponding	0.0103703
Exp.2	2010	Female	OP	True memory	Corresponding	0.00800525
Exp.2	2010	Female	OP	True memory	Non-corresponding	0.00317641
Exp.2	2010	Female	OP	False memory	Corresponding	0.00497835
Exp.2	2010	Female	OP	False memory	Non-corresponding	0.00162641
Exp.2	2010	Female	OP	Correct control	Corresponding	6.49893e-05
Exp.2	2010	Female	OP	Correct control	Non-corresponding	0.00271287
Exp.2	2010	Female	OP	Incorrect control	Corresponding	-0.00692636
Exp.2	2010	Female	OP	Incorrect control	Non-corresponding	0.00310092
Exp.2	2010	Female	OM	True memory	Corresponding	0.00533014
Exp.2	2010	Female	OM	True memory	Non-corresponding	0.00605169
Exp.2	2010	Female	OM	False memory	Corresponding	-0.00255262
Exp.2	2010	Female	OM	False memory	Non-corresponding	0.00295039
Exp.2	2010	Female	OM	Correct control	Corresponding	0.011169
Exp.2	2010	Female	OM	Correct control	Non-corresponding	0.00652036
Exp.2	2010	Female	OM	Incorrect control	Corresponding	0.0053881
Exp.2	2010	Female	OM	Incorrect control	Non-corresponding	0.00304913
Exp.2	2010	Female	PM	True memory	Corresponding	0.0062632
Exp.2	2010	Female	PM	True memory	Non-corresponding	0.0071324
Exp.2	2010	Female	PM	False memory	Corresponding	0.010629
Exp.2	2010	Female	PM	False memory	Non-corresponding	0.00357803
Exp.2	2010	Female	PM	Correct control	Corresponding	0.00193176
Exp.2	2010	Female	PM	Correct control	Non-corresponding	0.0017413
Exp.2	2010	Female	PM	Incorrect control	Corresponding	-0.0112018
Exp.2	2010	Female	PM	Incorrect control	Non-corresponding	0.00740731
Exp.2	2011	Female	OP	True memory	Corresponding	0.0117199
Exp.2	2011	Female	OP	True memory	Non-corresponding	-0.00345524
Exp.2	2011	Female	OP	False memory	Corresponding	0.00391337
Exp.2	2011	Female	OP	False memory	Non-corresponding	0.0064132
Exp.2	2011	Female	OP	Correct control	Corresponding	-0.0027817
Exp.2	2011	Female	OP	Correct control	Non-corresponding	0.00204269
Exp.2	2011	Female	OP	Incorrect control	Corresponding	0.00988486
Exp.2	2011	Female	OP	Incorrect control	Non-corresponding	-0.00359974
Exp.2	2011	Female	OM	True memory	Corresponding	0.0051866
Exp.2	2011	Female	OM	True memory	Non-corresponding	-0.000605372
Exp.2	2011	Female	OM	False memory	Corresponding	-0.00522705
Exp.2	2011	Female	OM	False memory	Non-corresponding	0.00557456
Exp.2	2011	Female	OM	Correct control	Corresponding	0.00896966
Exp.2	2011	Female	OM	Correct control	Non-corresponding	0.00374973
Exp.2	2011	Female	OM	Incorrect control	Corresponding	0.00715839
Exp.2	2011	Female	OM	Incorrect control	Non-corresponding	0.000984715
Exp.2	2011	Female	PM	True memory	Corresponding	0.00620712
Exp.2	2011	Female	PM	True memory	Non-corresponding	0.00408815
Exp.2	2011	Female	PM	False memory	Corresponding	0.00425524
Exp.2	2011	Female	PM	False memory	Non-corresponding	0.00683515
Exp.2	2011	Female	PM	Correct control	Corresponding	0.00467056
Exp.2	2011	Female	PM	Correct control	Non-corresponding	0.00613225
Exp.2	2011	Female	PM	Incorrect control	Corresponding	0.0118575
Exp.2	2011	Female	PM	Incorrect control	Non-corresponding	0.00740081
Exp.2	2012	Female	OP	True memory	Corresponding	-0.000318955
Exp.2	2012	Female	OP	True memory	Non-corresponding	0.000312696
Exp.2	2012	Female	OP	False memory	Corresponding	0.00484618
Exp.2	2012	Female	OP	False memory	Non-corresponding	0.00305763
Exp.2	2012	Female	OP	Correct control	Corresponding	0.00499165
Exp.2	2012	Female	OP	Correct control	Non-corresponding	-0.00075464
Exp.2	2012	Female	OP	Incorrect control	Corresponding	-0.00147845
Exp.2	2012	Female	OP	Incorrect control	Non-corresponding	-0.00247898
Exp.2	2012	Female	OM	True memory	Corresponding	-0.00686394
Exp.2	2012	Female	OM	True memory	Non-corresponding	-6.20524e-05
Exp.2	2012	Female	OM	False memory	Corresponding	0.0105421
Exp.2	2012	Female	OM	False memory	Non-corresponding	0.0026711
Exp.2	2012	Female	OM	Correct control	Corresponding	-0.0104636
Exp.2	2012	Female	OM	Correct control	Non-corresponding	7.94283e-05
Exp.2	2012	Female	OM	Incorrect control	Corresponding	0.0118622
Exp.2	2012	Female	OM	Incorrect control	Non-corresponding	0.00127295
Exp.2	2012	Female	PM	True memory	Corresponding	0.00599804
Exp.2	2012	Female	PM	True memory	Non-corresponding	0.00384073
Exp.2	2012	Female	PM	False memory	Corresponding	0.00485796
Exp.2	2012	Female	PM	False memory	Non-corresponding	0.00355182
Exp.2	2012	Female	PM	Correct control	Corresponding	-0.002363
Exp.2	2012	Female	PM	Correct control	Non-corresponding	0.0029458
Exp.2	2012	Female	PM	Incorrect control	Corresponding	0.00491105
Exp.2	2012	Female	PM	Incorrect control	Non-corresponding	0.00715844
Exp.2	2013	Female	OP	True memory	Corresponding	0.00327497
Exp.2	2013	Female	OP	True memory	Non-corresponding	0.00398508
Exp.2	2013	Female	OP	False memory	Corresponding	0.00646588
Exp.2	2013	Female	OP	False memory	Non-corresponding	-0.000581048
Exp.2	2013	Female	OP	Correct control	Corresponding	-0.00779594
Exp.2	2013	Female	OP	Correct control	Non-corresponding	-0.00601002
Exp.2	2013	Female	OP	Incorrect control	Corresponding	0.0138394
Exp.2	2013	Female	OP	Incorrect control	Non-corresponding	0.00363325
Exp.2	2013	Female	OM	True memory	Corresponding	-0.00763354
Exp.2	2013	Female	OM	True memory	Non-corresponding	-0.0131598
Exp.2	2013	Female	OM	False memory	Corresponding	-0.00650527
Exp.2	2013	Female	OM	False memory	Non-corresponding	-0.00506383
Exp.2	2013	Female	OM	Correct control	Corresponding	-0.00339486
Exp.2	2013	Female	OM	Correct control	Non-corresponding	-0.000159184
Exp.2	2013	Female	OM	Incorrect control	Corresponding	0.00272547
Exp.2	2013	Female	OM	Incorrect control	Non-corresponding	-0.00319961
Exp.2	2013	Female	PM	True memory	Corresponding	0.0104347
Exp.2	2013	Female	PM	True memory	Non-corresponding	0.00240371
Exp.2	2013	Female	PM	False memory	Corresponding	0.0169364
Exp.2	2013	Female	PM	False memory	Non-corresponding	0.00452601
Exp.2	2013	Female	PM	Correct control	Corresponding	0.00557999
Exp.2	2013	Female	PM	Correct control	Non-corresponding	0.00311544
Exp.2	2013	Female	PM	Incorrect control	Corresponding	0.00605009
Exp.2	2013	Female	PM	Incorrect control	Non-corresponding	0.00632649
Exp.2	2014	Female	OP	True memory	Corresponding	8.14435e-05
Exp.2	2014	Female	OP	True memory	Non-corresponding	0.00637795
Exp.2	2014	Female	OP	False memory	Corresponding	0.0246921
Exp.2	2014	Female	OP	False memory	Non-corresponding	0.00950476
Exp.2	2014	Female	OP	Correct control	Corresponding	0.00952176
Exp.2	2014	Female	OP	Correct control	Non-corresponding	0.00701256
Exp.2	2014	Female	OP	Incorrect control	Corresponding	0.035879
Exp.2	2014	Female	OP	Incorrect control	Non-corresponding	0.0108608
Exp.2	2014	Female	OM	True memory	Corresponding	0.0056008
Exp.2	2014	Female	OM	True memory	Non-corresponding	0.000362578
Exp.2	2014	Female	OM	False memory	Corresponding	0.000436956
Exp.2	2014	Female	OM	False memory	Non-corresponding	-0.00404796
Exp.2	2014	Female	OM	Correct control	Corresponding	0.0117574
Exp.2	2014	Female	OM	Correct control	Non-corresponding	0.00459133
Exp.2	2014	Female	OM	Incorrect control	Corresponding	-0.00187885
Exp.2	2014	Female	OM	Incorrect control	Non-corresponding	-0.00298796
Exp.2	2014	Female	PM	True memory	Corresponding	0.0200204
Exp.2	2014	Female	PM	True memory	Non-corresponding	0.00991497
Exp.2	2014	Female	PM	False memory	Corresponding	0.0116999
Exp.2	2014	Female	PM	False memory	Non-corresponding	0.00415812
Exp.2	2014	Female	PM	Correct control	Corresponding	0.00750935
Exp.2	2014	Female	PM	Correct control	Non-corresponding	0.00630432
Exp.2	2014	Female	PM	Incorrect control	Corresponding	0.00268197
Exp.2	2014	Female	PM	Incorrect control	Non-corresponding	0.00445117
Exp.2	2015	Female	OP	True memory	Corresponding	0.0100337
Exp.2	2015	Female	OP	True memory	Non-corresponding	0.0106416
Exp.2	2015	Female	OP	False memory	Corresponding	0.00529667
Exp.2	2015	Female	OP	False memory	Non-corresponding	0.00341275
Exp.2	2015	Female	OP	Correct control	Corresponding	0.00251025
Exp.2	2015	Female	OP	Correct control	Non-corresponding	0.00970344
Exp.2	2015	Female	OP	Incorrect control	Corresponding	0.00260965
Exp.2	2015	Female	OP	Incorrect control	Non-corresponding	0.00566693
Exp.2	2015	Female	OM	True memory	Corresponding	-0.00215009
Exp.2	2015	Female	OM	True memory	Non-corresponding	-0.0058369
Exp.2	2015	Female	OM	False memory	Corresponding	0.00335365
Exp.2	2015	Female	OM	False memory	Non-corresponding	0.000590698
Exp.2	2015	Female	OM	Correct control	Corresponding	0.00691453
Exp.2	2015	Female	OM	Correct control	Non-corresponding	-0.00154122
Exp.2	2015	Female	OM	Incorrect control	Corresponding	-0.0112606
Exp.2	2015	Female	OM	Incorrect control	Non-corresponding	-0.00287995
Exp.2	2015	Female	PM	True memory	Corresponding	0.00536268
Exp.2	2015	Female	PM	True memory	Non-corresponding	9.4164e-05
Exp.2	2015	Female	PM	False memory	Corresponding	-0.00675495
Exp.2	2015	Female	PM	False memory	Non-corresponding	0.00150568
Exp.2	2015	Female	PM	Correct control	Corresponding	0.0200103
Exp.2	2015	Female	PM	Correct control	Non-corresponding	0.00206877
Exp.2	2015	Female	PM	Incorrect control	Corresponding	0.00381108
Exp.2	2015	Female	PM	Incorrect control	Non-corresponding	0.00344275
Exp.2	2016	Female	OP	True memory	Corresponding	0.015948
Exp.2	2016	Female	OP	True memory	Non-corresponding	0.0149444
Exp.2	2016	Female	OP	False memory	Corresponding	0.0170995
Exp.2	2016	Female	OP	False memory	Non-corresponding	0.00845854
Exp.2	2016	Female	OP	Correct control	Corresponding	0.0176483
Exp.2	2016	Female	OP	Correct control	Non-corresponding	0.0112631
Exp.2	2016	Female	OP	Incorrect control	Corresponding	0.0284038
Exp.2	2016	Female	OP	Incorrect control	Non-corresponding	0.0088982
Exp.2	2016	Female	OM	True memory	Corresponding	0.00715022
Exp.2	2016	Female	OM	True memory	Non-corresponding	0.0169445
Exp.2	2016	Female	OM	False memory	Corresponding	0.0122677
Exp.2	2016	Female	OM	False memory	Non-corresponding	0.0206159
Exp.2	2016	Female	OM	Correct control	Corresponding	0.0116074
Exp.2	2016	Female	OM	Correct control	Non-corresponding	0.0139611
Exp.2	2016	Female	OM	Incorrect control	Corresponding	0.0320574
Exp.2	2016	Female	OM	Incorrect control	Non-corresponding	0.0184302
Exp.2	2016	Female	PM	True memory	Corresponding	0.00615985
Exp.2	2016	Female	PM	True memory	Non-corresponding	0.00575453
Exp.2	2016	Female	PM	False memory	Corresponding	-0.00798952
Exp.2	2016	Female	PM	False memory	Non-corresponding	0.00275727
Exp.2	2016	Female	PM	Correct control	Corresponding	0.00147654
Exp.2	2016	Female	PM	Correct control	Non-corresponding	0.00194746
Exp.2	2016	Female	PM	Incorrect control	Corresponding	0.0240714
Exp.2	2016	Female	PM	Incorrect control	Non-corresponding	0.00552157
Exp.2	2017	Female	OP	True memory	Corresponding	-0.00191376
Exp.2	2017	Female	OP	True memory	Non-corresponding	-0.0108499
Exp.2	2017	Female	OP	False memory	Corresponding	-0.000460103
Exp.2	2017	Female	OP	False memory	Non-corresponding	-0.0044082
Exp.2	2017	Female	OP	Correct control	Corresponding	-0.00651894
Exp.2	2017	Female	OP	Correct control	Non-corresponding	-0.00697576
Exp.2	2017	Female	OP	Incorrect control	Corresponding	0.00552764
Exp.2	2017	Female	OP	Incorrect control	Non-corresponding	-0.0090292
Exp.2	2017	Female	OM	True memory	Corresponding	0.0109035
Exp.2	2017	Female	OM	True memory	Non-corresponding	0.00296179
Exp.2	2017	Female	OM	False memory	Corresponding	-0.00310047
Exp.2	2017	Female	OM	False memory	Non-corresponding	-0.00138619
Exp.2	2017	Female	OM	Correct control	Corresponding	0.00332154
Exp.2	2017	Female	OM	Correct control	Non-corresponding	-0.00158203
Exp.2	2017	Female	OM	Incorrect control	Corresponding	0.0130822
Exp.2	2017	Female	OM	Incorrect control	Non-corresponding	0.00165201
Exp.2	2017	Female	PM	True memory	Corresponding	-0.0176158
Exp.2	2017	Female	PM	True memory	Non-corresponding	-0.00619517
Exp.2	2017	Female	PM	False memory	Corresponding	-0.000711111
Exp.2	2017	Female	PM	False memory	Non-corresponding	-0.00223799
Exp.2	2017	Female	PM	Correct control	Corresponding	0.00671071
Exp.2	2017	Female	PM	Correct control	Non-corresponding	0.000698884
Exp.2	2017	Female	PM	Incorrect control	Corresponding	-0.000344088
Exp.2	2017	Female	PM	Incorrect control	Non-corresponding	0.00330481
Exp.2	2018	Female	OP	True memory	Corresponding	0.021953
Exp.2	2018	Female	OP	True memory	Non-corresponding	0.0071685
Exp.2	2018	Female	OP	False memory	Corresponding	0.000658347
Exp.2	2018	Female	OP	False memory	Non-corresponding	0.00470579
Exp.2	2018	Female	OP	Correct control	Corresponding	0.00652431
Exp.2	2018	Female	OP	Correct control	Non-corresponding	0.00706945
Exp.2	2018	Female	OP	Incorrect control	Corresponding	0.0195651
Exp.2	2018	Female	OP	Incorrect control	Non-corresponding	0.00401604
Exp.2	2018	Female	OM	True memory	Corresponding	0.00863925
Exp.2	2018	Female	OM	True memory	Non-corresponding	0.00319491
Exp.2	2018	Female	OM	False memory	Corresponding	-0.00600171
Exp.2	2018	Female	OM	False memory	Non-corresponding	-0.00171929
Exp.2	2018	Female	OM	Correct control	Corresponding	0.00137035
Exp.2	2018	Female	OM	Correct control	Non-corresponding	0.00102856
Exp.2	2018	Female	OM	Incorrect control	Corresponding	0.0104439
Exp.2	2018	Female	OM	Incorrect control	Non-corresponding	0.00785457
Exp.2	2018	Female	PM	True memory	Corresponding	-0.0125873
Exp.2	2018	Female	PM	True memory	Non-corresponding	-0.00283984
Exp.2	2018	Female	PM	False memory	Corresponding	0.00329453
Exp.2	2018	Female	PM	False memory	Non-corresponding	-0.00205266
Exp.2	2018	Female	PM	Correct control	Corresponding	-0.00770519
Exp.2	2018	Female	PM	Correct control	Non-corresponding	-0.00435276
Exp.2	2018	Female	PM	Incorrect control	Corresponding	-0.00968772
Exp.2	2018	Female	PM	Incorrect control	Non-corresponding	-0.00808695
Exp.2	2019	Female	OP	True memory	Corresponding	-0.00650828
Exp.2	2019	Female	OP	True memory	Non-corresponding	-0.00159863
Exp.2	2019	Female	OP	False memory	Corresponding	0.000859819
Exp.2	2019	Female	OP	False memory	Non-corresponding	-0.00261872
Exp.2	2019	Female	OP	Correct control	Corresponding	-0.00832053
Exp.2	2019	Female	OP	Correct control	Non-corresponding	-0.00292326
Exp.2	2019	Female	OP	Incorrect control	Corresponding	9.75265e-05
Exp.2	2019	Female	OP	Incorrect control	Non-corresponding	0.00103745
Exp.2	2019	Female	OM	True memory	Corresponding	0.00541203
Exp.2	2019	Female	OM	True memory	Non-corresponding	-0.00137385
Exp.2	2019	Female	OM	False memory	Corresponding	0.00118732
Exp.2	2019	Female	OM	False memory	Non-corresponding	0.000295332
Exp.2	2019	Female	OM	Correct control	Corresponding	-0.00286347
Exp.2	2019	Female	OM	Correct control	Non-corresponding	-0.00900601
Exp.2	2019	Female	OM	Incorrect control	Corresponding	-0.0074606
Exp.2	2019	Female	OM	Incorrect control	Non-corresponding	-0.00276878
Exp.2	2019	Female	PM	True memory	Corresponding	-0.0115005
Exp.2	2019	Female	PM	True memory	Non-corresponding	-0.00576167
Exp.2	2019	Female	PM	False memory	Corresponding	0.00535635
Exp.2	2019	Female	PM	False memory	Non-corresponding	0.0014931
Exp.2	2019	Female	PM	Correct control	Corresponding	-0.013526
Exp.2	2019	Female	PM	Correct control	Non-corresponding	-0.0030278
Exp.2	2019	Female	PM	Incorrect control	Corresponding	-0.00550711
Exp.2	2019	Female	PM	Incorrect control	Non-corresponding	-0.00288298
Exp.2	2021	Female	OP	True memory	Corresponding	0.00617368
Exp.2	2021	Female	OP	True memory	Non-corresponding	0.00205422
Exp.2	2021	Female	OP	False memory	Corresponding	-0.00528393
Exp.2	2021	Female	OP	False memory	Non-corresponding	0.00540319
Exp.2	2021	Female	OP	Correct control	Corresponding	-0.00451972
Exp.2	2021	Female	OP	Correct control	Non-corresponding	0.00434739
Exp.2	2021	Female	OP	Incorrect control	Corresponding	0.00854384
Exp.2	2021	Female	OP	Incorrect control	Non-corresponding	0.00809811
Exp.2	2021	Female	OM	True memory	Corresponding	0.0199437
Exp.2	2021	Female	OM	True memory	Non-corresponding	0.0080149
Exp.2	2021	Female	OM	False memory	Corresponding	0.00516406
Exp.2	2021	Female	OM	False memory	Non-corresponding	0.00607641
Exp.2	2021	Female	OM	Correct control	Corresponding	0.0109791
Exp.2	2021	Female	OM	Correct control	Non-corresponding	0.0112771
Exp.2	2021	Female	OM	Incorrect control	Corresponding	0.0175459
Exp.2	2021	Female	OM	Incorrect control	Non-corresponding	0.00411309
Exp.2	2021	Female	PM	True memory	Corresponding	-0.00110838
Exp.2	2021	Female	PM	True memory	Non-corresponding	-8.93732e-05
Exp.2	2021	Female	PM	False memory	Corresponding	0.00209503
Exp.2	2021	Female	PM	False memory	Non-corresponding	-0.00299914
Exp.2	2021	Female	PM	Correct control	Corresponding	0.0100448
Exp.2	2021	Female	PM	Correct control	Non-corresponding	-0.00621715
Exp.2	2021	Female	PM	Incorrect control	Corresponding	-0.00550564
Exp.2	2021	Female	PM	Incorrect control	Non-corresponding	-0.000455478
Exp.2	2022	Female	OP	True memory	Corresponding	0.00822139
Exp.2	2022	Female	OP	True memory	Non-corresponding	-0.00926015
Exp.2	2022	Female	OP	False memory	Corresponding	0.0046116
Exp.2	2022	Female	OP	False memory	Non-corresponding	-6.77736e-05
Exp.2	2022	Female	OP	Correct control	Corresponding	0.000137486
Exp.2	2022	Female	OP	Correct control	Non-corresponding	0.00345721
Exp.2	2022	Female	OP	Incorrect control	Corresponding	-0.00643397
Exp.2	2022	Female	OP	Incorrect control	Non-corresponding	-0.00119407
Exp.2	2022	Female	OM	True memory	Corresponding	0.0110059
Exp.2	2022	Female	OM	True memory	Non-corresponding	0.00642316
Exp.2	2022	Female	OM	False memory	Corresponding	0.0144051
Exp.2	2022	Female	OM	False memory	Non-corresponding	0.00804157
Exp.2	2022	Female	OM	Correct control	Corresponding	0.00910611
Exp.2	2022	Female	OM	Correct control	Non-corresponding	-0.00260339
Exp.2	2022	Female	OM	Incorrect control	Corresponding	0.0122457
Exp.2	2022	Female	OM	Incorrect control	Non-corresponding	0.00133588
Exp.2	2022	Female	PM	True memory	Corresponding	-0.00406468
Exp.2	2022	Female	PM	True memory	Non-corresponding	-6.95877e-05
Exp.2	2022	Female	PM	False memory	Corresponding	-0.00360952
Exp.2	2022	Female	PM	False memory	Non-corresponding	0.0002538
Exp.2	2022	Female	PM	Correct control	Corresponding	0.015028
Exp.2	2022	Female	PM	Correct control	Non-corresponding	0.00311349
Exp.2	2022	Female	PM	Incorrect control	Corresponding	0.00170096
Exp.2	2022	Female	PM	Incorrect control	Non-corresponding	0.00355935
Exp.2	2023	Female	OP	True memory	Corresponding	0.00548711
Exp.2	2023	Female	OP	True memory	Non-corresponding	0.00746323
Exp.2	2023	Female	OP	False memory	Corresponding	0.0179954
Exp.2	2023	Female	OP	False memory	Non-corresponding	0.00878433
Exp.2	2023	Female	OP	Correct control	Corresponding	0.0138073
Exp.2	2023	Female	OP	Correct control	Non-corresponding	0.00471556
Exp.2	2023	Female	OP	Incorrect control	Corresponding	-0.0169565
Exp.2	2023	Female	OP	Incorrect control	Non-corresponding	0.000927738
Exp.2	2023	Female	OM	True memory	Corresponding	-0.00577913
Exp.2	2023	Female	OM	True memory	Non-corresponding	-0.00230488
Exp.2	2023	Female	OM	False memory	Corresponding	0.00847489
Exp.2	2023	Female	OM	False memory	Non-corresponding	0.00780403
Exp.2	2023	Female	OM	Correct control	Corresponding	-0.00942132
Exp.2	2023	Female	OM	Correct control	Non-corresponding	0.000833127
Exp.2	2023	Female	OM	Incorrect control	Corresponding	0.0112397
Exp.2	2023	Female	OM	Incorrect control	Non-corresponding	0.00050697
Exp.2	2023	Female	PM	True memory	Corresponding	-0.00949981
Exp.2	2023	Female	PM	True memory	Non-corresponding	-0.00927772
Exp.2	2023	Female	PM	False memory	Corresponding	-0.0142148
Exp.2	2023	Female	PM	False memory	Non-corresponding	-0.00938836
Exp.2	2023	Female	PM	Correct control	Corresponding	-0.0165424
Exp.2	2023	Female	PM	Correct control	Non-corresponding	-0.0127534
Exp.2	2023	Female	PM	Incorrect control	Corresponding	0.0017124
Exp.2	2023	Female	PM	Incorrect control	Non-corresponding	-0.00868184
Exp.2	2024	Female	OP	True memory	Corresponding	-0.00135155
Exp.2	2024	Female	OP	True memory	Non-corresponding	-0.00460182
Exp.2	2024	Female	OP	False memory	Corresponding	-0.00470352
Exp.2	2024	Female	OP	False memory	Non-corresponding	-0.000739647
Exp.2	2024	Female	OP	Correct control	Corresponding	-0.0105169
Exp.2	2024	Female	OP	Correct control	Non-corresponding	-0.00292242
Exp.2	2024	Female	OP	Incorrect control	Corresponding	-0.0133261
Exp.2	2024	Female	OP	Incorrect control	Non-corresponding	0.00116905
Exp.2	2024	Female	OM	True memory	Corresponding	-0.00255796
Exp.2	2024	Female	OM	True memory	Non-corresponding	0.00112957
Exp.2	2024	Female	OM	False memory	Corresponding	-0.00702535
Exp.2	2024	Female	OM	False memory	Non-corresponding	0.0015539
Exp.2	2024	Female	OM	Correct control	Corresponding	-0.00115712
Exp.2	2024	Female	OM	Correct control	Non-corresponding	-0.00111684
Exp.2	2024	Female	OM	Incorrect control	Corresponding	0.0144972
Exp.2	2024	Female	OM	Incorrect control	Non-corresponding	-0.00119
Exp.2	2024	Female	PM	True memory	Corresponding	0.00582753
Exp.2	2024	Female	PM	True memory	Non-corresponding	0.00149502
Exp.2	2024	Female	PM	False memory	Corresponding	0.0122151
Exp.2	2024	Female	PM	False memory	Non-corresponding	0.00229891
Exp.2	2024	Female	PM	Correct control	Corresponding	-0.0137922
Exp.2	2024	Female	PM	Correct control	Non-corresponding	0.00454175
Exp.2	2024	Female	PM	Incorrect control	Corresponding	-0.00363501
Exp.2	2024	Female	PM	Incorrect control	Non-corresponding	0.00596444
Exp.2	2025	Female	OP	True memory	Corresponding	0.00412375
Exp.2	2025	Female	OP	True memory	Non-corresponding	0.00668447
Exp.2	2025	Female	OP	False memory	Corresponding	-0.0253739
Exp.2	2025	Female	OP	False memory	Non-corresponding	-0.00270548
Exp.2	2025	Female	OP	Correct control	Corresponding	0.0126186
Exp.2	2025	Female	OP	Correct control	Non-corresponding	0.00284358
Exp.2	2025	Female	OP	Incorrect control	Corresponding	-0.00322119
Exp.2	2025	Female	OP	Incorrect control	Non-corresponding	0.0115354
Exp.2	2025	Female	OM	True memory	Corresponding	-0.00510377
Exp.2	2025	Female	OM	True memory	Non-corresponding	0.00049686
Exp.2	2025	Female	OM	False memory	Corresponding	-0.00506604
Exp.2	2025	Female	OM	False memory	Non-corresponding	0.00389533
Exp.2	2025	Female	OM	Correct control	Corresponding	0.00813647
Exp.2	2025	Female	OM	Correct control	Non-corresponding	0.00800732
Exp.2	2025	Female	OM	Incorrect control	Corresponding	-0.0131717
Exp.2	2025	Female	OM	Incorrect control	Non-corresponding	-0.00118506
Exp.2	2025	Female	PM	True memory	Corresponding	0.00761708
Exp.2	2025	Female	PM	True memory	Non-corresponding	0.00644744
Exp.2	2025	Female	PM	False memory	Corresponding	-0.00250279
Exp.2	2025	Female	PM	False memory	Non-corresponding	-5.90889e-06
Exp.2	2025	Female	PM	Correct control	Corresponding	0.000881285
Exp.2	2025	Female	PM	Correct control	Non-corresponding	0.00234683
Exp.2	2025	Female	PM	Incorrect control	Corresponding	0.00370674
Exp.2	2025	Female	PM	Incorrect control	Non-corresponding	0.00826041
Exp.2	2026	Female	OP	True memory	Corresponding	-0.000308885
Exp.2	2026	Female	OP	True memory	Non-corresponding	0.00328786
Exp.2	2026	Female	OP	False memory	Corresponding	0.0237321
Exp.2	2026	Female	OP	False memory	Non-corresponding	0.00594679
Exp.2	2026	Female	OP	Correct control	Corresponding	-0.010295
Exp.2	2026	Female	OP	Correct control	Non-corresponding	-0.00138988
Exp.2	2026	Female	OP	Incorrect control	Corresponding	0.0182339
Exp.2	2026	Female	OP	Incorrect control	Non-corresponding	-0.00202011
Exp.2	2026	Female	OM	True memory	Corresponding	0.00107984
Exp.2	2026	Female	OM	True memory	Non-corresponding	0.00405536
Exp.2	2026	Female	OM	False memory	Corresponding	-0.00123806
Exp.2	2026	Female	OM	False memory	Non-corresponding	0.00806711
Exp.2	2026	Female	OM	Correct control	Corresponding	0.0118856
Exp.2	2026	Female	OM	Correct control	Non-corresponding	0.00958326
Exp.2	2026	Female	OM	Incorrect control	Corresponding	-0.00765928
Exp.2	2026	Female	OM	Incorrect control	Non-corresponding	0.00318838
Exp.2	2026	Female	PM	True memory	Corresponding	-0.00766755
Exp.2	2026	Female	PM	True memory	Non-corresponding	0.000970778
Exp.2	2026	Female	PM	False memory	Corresponding	0.000457993
Exp.2	2026	Female	PM	False memory	Non-corresponding	-0.0043072
Exp.2	2026	Female	PM	Correct control	Corresponding	-0.00074556
Exp.2	2026	Female	PM	Correct control	Non-corresponding	-0.00130382
Exp.2	2026	Female	PM	Incorrect control	Corresponding	0.00445933
Exp.2	2026	Female	PM	Incorrect control	Non-corresponding	0.000308533
Exp.2	2027	Female	OP	True memory	Corresponding	0.00506708
Exp.2	2027	Female	OP	True memory	Non-corresponding	-0.00691325
Exp.2	2027	Female	OP	False memory	Corresponding	-0.00307407
Exp.2	2027	Female	OP	False memory	Non-corresponding	-0.000479163
Exp.2	2027	Female	OP	Correct control	Corresponding	0.00517528
Exp.2	2027	Female	OP	Correct control	Non-corresponding	-0.000388595
Exp.2	2027	Female	OP	Incorrect control	Corresponding	-0.000191019
Exp.2	2027	Female	OP	Incorrect control	Non-corresponding	-0.0045568
Exp.2	2027	Female	OM	True memory	Corresponding	-0.00963815
Exp.2	2027	Female	OM	True memory	Non-corresponding	0.00568416
Exp.2	2027	Female	OM	False memory	Corresponding	-0.00247449
Exp.2	2027	Female	OM	False memory	Non-corresponding	0.00777284
Exp.2	2027	Female	OM	Correct control	Corresponding	0.00576668
Exp.2	2027	Female	OM	Correct control	Non-corresponding	0.00547543
Exp.2	2027	Female	OM	Incorrect control	Corresponding	0.00996481
Exp.2	2027	Female	OM	Incorrect control	Non-corresponding	0.00794667
Exp.2	2027	Female	PM	True memory	Corresponding	-0.00345856
Exp.2	2027	Female	PM	True memory	Non-corresponding	0.00403787
Exp.2	2027	Female	PM	False memory	Corresponding	0.0190116
Exp.2	2027	Female	PM	False memory	Non-corresponding	0.00320505
Exp.2	2027	Female	PM	Correct control	Corresponding	0.00371838
Exp.2	2027	Female	PM	Correct control	Non-corresponding	0.00408824
Exp.2	2027	Female	PM	Incorrect control	Corresponding	-0.00777487
Exp.2	2027	Female	PM	Incorrect control	Non-corresponding	0.00462372
Exp.2	2028	Female	OP	True memory	Corresponding	0.0127742
Exp.2	2028	Female	OP	True memory	Non-corresponding	-0.00102506
Exp.2	2028	Female	OP	False memory	Corresponding	-0.010871
Exp.2	2028	Female	OP	False memory	Non-corresponding	-0.0019823
Exp.2	2028	Female	OP	Correct control	Corresponding	-0.00547087
Exp.2	2028	Female	OP	Correct control	Non-corresponding	0.00576315
Exp.2	2028	Female	OP	Incorrect control	Corresponding	0.00149812
Exp.2	2028	Female	OP	Incorrect control	Non-corresponding	-0.00216672
Exp.2	2028	Female	OM	True memory	Corresponding	0.0164483
Exp.2	2028	Female	OM	True memory	Non-corresponding	0.00920099
Exp.2	2028	Female	OM	False memory	Corresponding	0.0079364
Exp.2	2028	Female	OM	False memory	Non-corresponding	0.00624022
Exp.2	2028	Female	OM	Correct control	Corresponding	0.00225914
Exp.2	2028	Female	OM	Correct control	Non-corresponding	0.00792261
Exp.2	2028	Female	OM	Incorrect control	Corresponding	0.00368383
Exp.2	2028	Female	OM	Incorrect control	Non-corresponding	0.00335064
Exp.2	2028	Female	PM	True memory	Corresponding	-0.0118376
Exp.2	2028	Female	PM	True memory	Non-corresponding	-0.00871445
Exp.2	2028	Female	PM	False memory	Corresponding	-0.0156663
Exp.2	2028	Female	PM	False memory	Non-corresponding	-0.00400748
Exp.2	2028	Female	PM	Correct control	Corresponding	-0.00442598
Exp.2	2028	Female	PM	Correct control	Non-corresponding	-0.0044889
Exp.2	2028	Female	PM	Incorrect control	Corresponding	0.00457881
Exp.2	2028	Female	PM	Incorrect control	Non-corresponding	-0.00761581
Exp.2	2029	Male	OP	True memory	Corresponding	0.000751736
Exp.2	2029	Male	OP	True memory	Non-corresponding	0.000868883
Exp.2	2029	Male	OP	False memory	Corresponding	-0.00783426
Exp.2	2029	Male	OP	False memory	Non-corresponding	0.00859027
Exp.2	2029	Male	OP	Correct control	Corresponding	0.00502025
Exp.2	2029	Male	OP	Correct control	Non-corresponding	0.00175827
Exp.2	2029	Male	OP	Incorrect control	Corresponding	0.0105484
Exp.2	2029	Male	OP	Incorrect control	Non-corresponding	0.00172485
Exp.2	2029	Male	OM	True memory	Corresponding	-0.0017722
Exp.2	2029	Male	OM	True memory	Non-corresponding	0.00119244
Exp.2	2029	Male	OM	False memory	Corresponding	0.00342815
Exp.2	2029	Male	OM	False memory	Non-corresponding	-0.00627636
Exp.2	2029	Male	OM	Correct control	Corresponding	0.0104147
Exp.2	2029	Male	OM	Correct control	Non-corresponding	-0.000550868
Exp.2	2029	Male	OM	Incorrect control	Corresponding	-0.00565904
Exp.2	2029	Male	OM	Incorrect control	Non-corresponding	0.00551115
Exp.2	2029	Male	PM	True memory	Corresponding	-0.0118699
Exp.2	2029	Male	PM	True memory	Non-corresponding	0.00369535
Exp.2	2029	Male	PM	False memory	Corresponding	0.0101224
Exp.2	2029	Male	PM	False memory	Non-corresponding	0.00616495
Exp.2	2029	Male	PM	Correct control	Corresponding	0.0199524
Exp.2	2029	Male	PM	Correct control	Non-corresponding	0.0067013
Exp.2	2029	Male	PM	Incorrect control	Corresponding	-0.00743664
Exp.2	2029	Male	PM	Incorrect control	Non-corresponding	-0.00174788
Exp.2	2030	Male	OP	True memory	Corresponding	0.00127476
Exp.2	2030	Male	OP	True memory	Non-corresponding	-0.00475178
Exp.2	2030	Male	OP	False memory	Corresponding	-0.0104923
Exp.2	2030	Male	OP	False memory	Non-corresponding	-0.00435348
Exp.2	2030	Male	OP	Correct control	Corresponding	0.00524076
Exp.2	2030	Male	OP	Correct control	Non-corresponding	-1.00433e-05
Exp.2	2030	Male	OP	Incorrect control	Corresponding	0.00594569
Exp.2	2030	Male	OP	Incorrect control	Non-corresponding	0.00138614
Exp.2	2030	Male	OM	True memory	Corresponding	-0.00956985
Exp.2	2030	Male	OM	True memory	Non-corresponding	-0.0074307
Exp.2	2030	Male	OM	False memory	Corresponding	-0.0119293
Exp.2	2030	Male	OM	False memory	Non-corresponding	-0.00961314
Exp.2	2030	Male	OM	Correct control	Corresponding	0.0141886
Exp.2	2030	Male	OM	Correct control	Non-corresponding	-0.000840642
Exp.2	2030	Male	OM	Incorrect control	Corresponding	-0.00362202
Exp.2	2030	Male	OM	Incorrect control	Non-corresponding	-0.00192224
Exp.2	2030	Male	PM	True memory	Corresponding	-0.00323012
Exp.2	2030	Male	PM	True memory	Non-corresponding	-0.0061375
Exp.2	2030	Male	PM	False memory	Corresponding	-0.000184137
Exp.2	2030	Male	PM	False memory	Non-corresponding	-0.0106583
Exp.2	2030	Male	PM	Correct control	Corresponding	-0.00955672
Exp.2	2030	Male	PM	Correct control	Non-corresponding	-0.00879932
Exp.2	2030	Male	PM	Incorrect control	Corresponding	0.00294555
Exp.2	2030	Male	PM	Incorrect control	Non-corresponding	-0.00787203
Exp.2	2032	Male	OP	True memory	Corresponding	-0.0062475
Exp.2	2032	Male	OP	True memory	Non-corresponding	-0.00239433
Exp.2	2032	Male	OP	False memory	Corresponding	-0.0171968
Exp.2	2032	Male	OP	False memory	Non-corresponding	0.00290616
Exp.2	2032	Male	OP	Correct control	Corresponding	0.00953265
Exp.2	2032	Male	OP	Correct control	Non-corresponding	0.00393346
Exp.2	2032	Male	OP	Incorrect control	Corresponding	-0.00887011
Exp.2	2032	Male	OP	Incorrect control	Non-corresponding	-0.00194776
Exp.2	2032	Male	OM	True memory	Corresponding	-0.0208362
Exp.2	2032	Male	OM	True memory	Non-corresponding	-0.0201352
Exp.2	2032	Male	OM	False memory	Corresponding	-0.0233828
Exp.2	2032	Male	OM	False memory	Non-corresponding	-0.0169215
Exp.2	2032	Male	OM	Correct control	Corresponding	-0.0177946
Exp.2	2032	Male	OM	Correct control	Non-corresponding	-0.0205462
Exp.2	2032	Male	OM	Incorrect control	Corresponding	-0.0178823
Exp.2	2032	Male	OM	Incorrect control	Non-corresponding	-0.0125777
Exp.2	2032	Male	PM	True memory	Corresponding	-0.0042471
Exp.2	2032	Male	PM	True memory	Non-corresponding	-0.00603898
Exp.2	2032	Male	PM	False memory	Corresponding	0.00634935
Exp.2	2032	Male	PM	False memory	Non-corresponding	0.000548123
Exp.2	2032	Male	PM	Correct control	Corresponding	0.00991998
Exp.2	2032	Male	PM	Correct control	Non-corresponding	-0.000271645
Exp.2	2032	Male	PM	Incorrect control	Corresponding	-0.0167353
Exp.2	2032	Male	PM	Incorrect control	Non-corresponding	-0.00202875
Exp.2	2033	Male	OP	True memory	Corresponding	0.0149566
Exp.2	2033	Male	OP	True memory	Non-corresponding	0.00205013
Exp.2	2033	Male	OP	False memory	Corresponding	0.0119383
Exp.2	2033	Male	OP	False memory	Non-corresponding	0.0044783
Exp.2	2033	Male	OP	Correct control	Corresponding	0.00258588
Exp.2	2033	Male	OP	Correct control	Non-corresponding	0.00238956
Exp.2	2033	Male	OP	Incorrect control	Corresponding	0.00523731
Exp.2	2033	Male	OP	Incorrect control	Non-corresponding	0.00210872
Exp.2	2033	Male	OM	True memory	Corresponding	0.00472843
Exp.2	2033	Male	OM	True memory	Non-corresponding	0.000907742
Exp.2	2033	Male	OM	False memory	Corresponding	0.00588217
Exp.2	2033	Male	OM	False memory	Non-corresponding	0.00294071
Exp.2	2033	Male	OM	Correct control	Corresponding	0.0180961
Exp.2	2033	Male	OM	Correct control	Non-corresponding	0.00357988
Exp.2	2033	Male	OM	Incorrect control	Corresponding	-0.000517865
Exp.2	2033	Male	OM	Incorrect control	Non-corresponding	0.00444349
Exp.2	2033	Male	PM	True memory	Corresponding	-0.0083488
Exp.2	2033	Male	PM	True memory	Non-corresponding	-0.000724402
Exp.2	2033	Male	PM	False memory	Corresponding	0.0131005
Exp.2	2033	Male	PM	False memory	Non-corresponding	-0.00455481
Exp.2	2033	Male	PM	Correct control	Corresponding	-0.000408638
Exp.2	2033	Male	PM	Correct control	Non-corresponding	-0.00295074
Exp.2	2033	Male	PM	Incorrect control	Corresponding	-0.0103855
Exp.2	2033	Male	PM	Incorrect control	Non-corresponding	-0.00306256
Exp.2	2034	Male	OP	True memory	Corresponding	-0.00394968
Exp.2	2034	Male	OP	True memory	Non-corresponding	-0.00223357
Exp.2	2034	Male	OP	False memory	Corresponding	-0.00804802
Exp.2	2034	Male	OP	False memory	Non-corresponding	-0.00103888
Exp.2	2034	Male	OP	Correct control	Corresponding	0.00279171
Exp.2	2034	Male	OP	Correct control	Non-corresponding	0.00271526
Exp.2	2034	Male	OP	Incorrect control	Corresponding	0.00927993
Exp.2	2034	Male	OP	Incorrect control	Non-corresponding	0.00252747
Exp.2	2034	Male	OM	True memory	Corresponding	0.00806641
Exp.2	2034	Male	OM	True memory	Non-corresponding	0.00435136
Exp.2	2034	Male	OM	False memory	Corresponding	0.00688454
Exp.2	2034	Male	OM	False memory	Non-corresponding	0.000280852
Exp.2	2034	Male	OM	Correct control	Corresponding	0.0120168
Exp.2	2034	Male	OM	Correct control	Non-corresponding	0.00637485
Exp.2	2034	Male	OM	Incorrect control	Corresponding	-0.0117457
Exp.2	2034	Male	OM	Incorrect control	Non-corresponding	0.00839881
Exp.2	2034	Male	PM	True memory	Corresponding	0.013383
Exp.2	2034	Male	PM	True memory	Non-corresponding	0.00638567
Exp.2	2034	Male	PM	False memory	Corresponding	0.0159822
Exp.2	2034	Male	PM	False memory	Non-corresponding	0.00787157
Exp.2	2034	Male	PM	Correct control	Corresponding	0.00907222
Exp.2	2034	Male	PM	Correct control	Non-corresponding	0.0035519
Exp.2	2034	Male	PM	Incorrect control	Corresponding	0.0237412
Exp.2	2034	Male	PM	Incorrect control	Non-corresponding	0.00543816
Exp.2	2035	Male	OP	True memory	Corresponding	0.00399133
Exp.2	2035	Male	OP	True memory	Non-corresponding	-0.000836411
Exp.2	2035	Male	OP	False memory	Corresponding	0.0218522
Exp.2	2035	Male	OP	False memory	Non-corresponding	-0.00166321
Exp.2	2035	Male	OP	Correct control	Corresponding	0.0139142
Exp.2	2035	Male	OP	Correct control	Non-corresponding	0.00422933
Exp.2	2035	Male	OP	Incorrect control	Corresponding	0.0152415
Exp.2	2035	Male	OP	Incorrect control	Non-corresponding	-0.00212516
Exp.2	2035	Male	OM	True memory	Corresponding	-0.00342657
Exp.2	2035	Male	OM	True memory	Non-corresponding	0.00867233
Exp.2	2035	Male	OM	False memory	Corresponding	0.0226202
Exp.2	2035	Male	OM	False memory	Non-corresponding	0.0113207
Exp.2	2035	Male	OM	Correct control	Corresponding	0.0255441
Exp.2	2035	Male	OM	Correct control	Non-corresponding	0.00412453
Exp.2	2035	Male	OM	Incorrect control	Corresponding	0.0126976
Exp.2	2035	Male	OM	Incorrect control	Non-corresponding	0.00614548
Exp.2	2035	Male	PM	True memory	Corresponding	0.00556269
Exp.2	2035	Male	PM	True memory	Non-corresponding	0.000275124
Exp.2	2035	Male	PM	False memory	Corresponding	-0.00858188
Exp.2	2035	Male	PM	False memory	Non-corresponding	-0.00558075
Exp.2	2035	Male	PM	Correct control	Corresponding	0.00987472
Exp.2	2035	Male	PM	Correct control	Non-corresponding	-0.00217949
Exp.2	2035	Male	PM	Incorrect control	Corresponding	-0.00841874
Exp.2	2035	Male	PM	Incorrect control	Non-corresponding	-0.0068499
Exp.2	2036	Female	OP	True memory	Corresponding	-0.00496236
Exp.2	2036	Female	OP	True memory	Non-corresponding	-0.00781168
Exp.2	2036	Female	OP	False memory	Corresponding	-0.00917525
Exp.2	2036	Female	OP	False memory	Non-corresponding	-0.00193114
Exp.2	2036	Female	OP	Correct control	Corresponding	0.0156478
Exp.2	2036	Female	OP	Correct control	Non-corresponding	-0.0057159
Exp.2	2036	Female	OP	Incorrect control	Corresponding	-0.0109214
Exp.2	2036	Female	OP	Incorrect control	Non-corresponding	-0.00625719
Exp.2	2036	Female	OM	True memory	Corresponding	-0.00149538
Exp.2	2036	Female	OM	True memory	Non-corresponding	-0.00307354
Exp.2	2036	Female	OM	False memory	Corresponding	0.0121254
Exp.2	2036	Female	OM	False memory	Non-corresponding	-0.00464879
Exp.2	2036	Female	OM	Correct control	Corresponding	-0.00347453
Exp.2	2036	Female	OM	Correct control	Non-corresponding	-0.00441026
Exp.2	2036	Female	OM	Incorrect control	Corresponding	-0.00566761
Exp.2	2036	Female	OM	Incorrect control	Non-corresponding	-0.00350351
Exp.2	2036	Female	PM	True memory	Corresponding	0.00654255
Exp.2	2036	Female	PM	True memory	Non-corresponding	0.00578112
Exp.2	2036	Female	PM	False memory	Corresponding	0.00633277
Exp.2	2036	Female	PM	False memory	Non-corresponding	0.00683854
Exp.2	2036	Female	PM	Correct control	Corresponding	0.00535427
Exp.2	2036	Female	PM	Correct control	Non-corresponding	0.00598885
Exp.2	2036	Female	PM	Incorrect control	Corresponding	-0.0012395
Exp.2	2036	Female	PM	Incorrect control	Non-corresponding	0.0068935
Exp.2	2042	Male	OP	True memory	Corresponding	0.0100379
Exp.2	2042	Male	OP	True memory	Non-corresponding	0.00349071
Exp.2	2042	Male	OP	False memory	Corresponding	0.00626015
Exp.2	2042	Male	OP	False memory	Non-corresponding	0.00552223
Exp.2	2042	Male	OP	Correct control	Corresponding	0.00912849
Exp.2	2042	Male	OP	Correct control	Non-corresponding	0.00314672
Exp.2	2042	Male	OP	Incorrect control	Corresponding	-0.00516332
Exp.2	2042	Male	OP	Incorrect control	Non-corresponding	0.00406529
Exp.2	2042	Male	OM	True memory	Corresponding	0.0250555
Exp.2	2042	Male	OM	True memory	Non-corresponding	0.00782262
Exp.2	2042	Male	OM	False memory	Corresponding	0.0163529
Exp.2	2042	Male	OM	False memory	Non-corresponding	0.00739612
Exp.2	2042	Male	OM	Correct control	Corresponding	0.00110264
Exp.2	2042	Male	OM	Correct control	Non-corresponding	0.00792922
Exp.2	2042	Male	OM	Incorrect control	Corresponding	-0.00278485
Exp.2	2042	Male	OM	Incorrect control	Non-corresponding	0.00679336
Exp.2	2042	Male	PM	True memory	Corresponding	-0.0152026
Exp.2	2042	Male	PM	True memory	Non-corresponding	-0.00322618
Exp.2	2042	Male	PM	False memory	Corresponding	-0.00015168
Exp.2	2042	Male	PM	False memory	Non-corresponding	-0.00482691
Exp.2	2042	Male	PM	Correct control	Corresponding	0.00314843
Exp.2	2042	Male	PM	Correct control	Non-corresponding	-0.00954538
Exp.2	2042	Male	PM	Incorrect control	Corresponding	-0.0107984
Exp.2	2042	Male	PM	Incorrect control	Non-corresponding	-0.00502781
Exp.2	2044	Male	OP	True memory	Corresponding	0.00948984
Exp.2	2044	Male	OP	True memory	Non-corresponding	0.00226979
Exp.2	2044	Male	OP	False memory	Corresponding	0.00141266
Exp.2	2044	Male	OP	False memory	Non-corresponding	-0.00461351
Exp.2	2044	Male	OP	Correct control	Corresponding	-0.00611939
Exp.2	2044	Male	OP	Correct control	Non-corresponding	0.00067882
Exp.2	2044	Male	OP	Incorrect control	Corresponding	0.00684982
Exp.2	2044	Male	OP	Incorrect control	Non-corresponding	0.00850311
Exp.2	2044	Male	OM	True memory	Corresponding	-0.00803656
Exp.2	2044	Male	OM	True memory	Non-corresponding	-0.00664497
Exp.2	2044	Male	OM	False memory	Corresponding	-0.00585336
Exp.2	2044	Male	OM	False memory	Non-corresponding	-0.00396555
Exp.2	2044	Male	OM	Correct control	Corresponding	0.00373683
Exp.2	2044	Male	OM	Correct control	Non-corresponding	-0.00228112
Exp.2	2044	Male	OM	Incorrect control	Corresponding	-0.00818268
Exp.2	2044	Male	OM	Incorrect control	Non-corresponding	-0.011264
Exp.2	2044	Male	PM	True memory	Corresponding	-0.0190365
Exp.2	2044	Male	PM	True memory	Non-corresponding	0.00731173
Exp.2	2044	Male	PM	False memory	Corresponding	-0.00896599
Exp.2	2044	Male	PM	False memory	Non-corresponding	0.00293531
Exp.2	2044	Male	PM	Correct control	Corresponding	0.0032087
Exp.2	2044	Male	PM	Correct control	Non-corresponding	0.0025914
Exp.2	2044	Male	PM	Incorrect control	Corresponding	-0.0277567
Exp.2	2044	Male	PM	Incorrect control	Non-corresponding	0.000844418
Exp.2	2045	Male	OP	True memory	Corresponding	0.0150019
Exp.2	2045	Male	OP	True memory	Non-corresponding	0.00265892
Exp.2	2045	Male	OP	False memory	Corresponding	0.00326526
Exp.2	2045	Male	OP	False memory	Non-corresponding	0.00509967
Exp.2	2045	Male	OP	Correct control	Corresponding	0.00214031
Exp.2	2045	Male	OP	Correct control	Non-corresponding	0.00377025
Exp.2	2045	Male	OP	Incorrect control	Corresponding	0.000727454
Exp.2	2045	Male	OP	Incorrect control	Non-corresponding	-3.05253e-05
Exp.2	2045	Male	OM	True memory	Corresponding	0.00245996
Exp.2	2045	Male	OM	True memory	Non-corresponding	0.000761218
Exp.2	2045	Male	OM	False memory	Corresponding	0.00797442
Exp.2	2045	Male	OM	False memory	Non-corresponding	0.00110858
Exp.2	2045	Male	OM	Correct control	Corresponding	0.00171624
Exp.2	2045	Male	OM	Correct control	Non-corresponding	0.00235021
Exp.2	2045	Male	OM	Incorrect control	Corresponding	-0.00656105
Exp.2	2045	Male	OM	Incorrect control	Non-corresponding	-0.00318789
Exp.2	2045	Male	PM	True memory	Corresponding	-0.00670123
Exp.2	2045	Male	PM	True memory	Non-corresponding	0.000397117
Exp.2	2045	Male	PM	False memory	Corresponding	0.003319
Exp.2	2045	Male	PM	False memory	Non-corresponding	0.00603843
Exp.2	2045	Male	PM	Correct control	Corresponding	0.00489097
Exp.2	2045	Male	PM	Correct control	Non-corresponding	7.38527e-05
Exp.2	2045	Male	PM	Incorrect control	Corresponding	0.0141701
Exp.2	2045	Male	PM	Incorrect control	Non-corresponding	0.00382009
Exp.2	2046	Male	OP	True memory	Corresponding	0.0043476
Exp.2	2046	Male	OP	True memory	Non-corresponding	0.00314948
Exp.2	2046	Male	OP	False memory	Corresponding	0.00269868
Exp.2	2046	Male	OP	False memory	Non-corresponding	0.00275649
Exp.2	2046	Male	OP	Correct control	Corresponding	0.013874
Exp.2	2046	Male	OP	Correct control	Non-corresponding	0.00427673
Exp.2	2046	Male	OP	Incorrect control	Corresponding	0.0166875
Exp.2	2046	Male	OP	Incorrect control	Non-corresponding	0.000626175
Exp.2	2046	Male	OM	True memory	Corresponding	-0.00564418
Exp.2	2046	Male	OM	True memory	Non-corresponding	0.00420269
Exp.2	2046	Male	OM	False memory	Corresponding	0.00665058
Exp.2	2046	Male	OM	False memory	Non-corresponding	0.00446006
Exp.2	2046	Male	OM	Correct control	Corresponding	0.000388095
Exp.2	2046	Male	OM	Correct control	Non-corresponding	0.0015674
Exp.2	2046	Male	OM	Incorrect control	Corresponding	-0.000463376
Exp.2	2046	Male	OM	Incorrect control	Non-corresponding	0.000863204
Exp.2	2046	Male	PM	True memory	Corresponding	0.00145638
Exp.2	2046	Male	PM	True memory	Non-corresponding	0.00256673
Exp.2	2046	Male	PM	False memory	Corresponding	0.0124442
Exp.2	2046	Male	PM	False memory	Non-corresponding	0.0115084
Exp.2	2046	Male	PM	Correct control	Corresponding	-0.00042793
Exp.2	2046	Male	PM	Correct control	Non-corresponding	0.00676981
Exp.2	2046	Male	PM	Incorrect control	Corresponding	0.00593419
Exp.2	2046	Male	PM	Incorrect control	Non-corresponding	-0.00401714
Exp.2	2047	Male	OP	True memory	Corresponding	0.00993305
Exp.2	2047	Male	OP	True memory	Non-corresponding	-0.0059889
Exp.2	2047	Male	OP	False memory	Corresponding	0.00378521
Exp.2	2047	Male	OP	False memory	Non-corresponding	0.00123098
Exp.2	2047	Male	OP	Correct control	Corresponding	0.0074397
Exp.2	2047	Male	OP	Correct control	Non-corresponding	-0.00272731
Exp.2	2047	Male	OP	Incorrect control	Corresponding	0.000816133
Exp.2	2047	Male	OP	Incorrect control	Non-corresponding	0.00113458
Exp.2	2047	Male	OM	True memory	Corresponding	-0.00200936
Exp.2	2047	Male	OM	True memory	Non-corresponding	-0.00475921
Exp.2	2047	Male	OM	False memory	Corresponding	-0.0030721
Exp.2	2047	Male	OM	False memory	Non-corresponding	-0.00282289
Exp.2	2047	Male	OM	Correct control	Corresponding	0.00235755
Exp.2	2047	Male	OM	Correct control	Non-corresponding	-0.00615956
Exp.2	2047	Male	OM	Incorrect control	Corresponding	0.00375284
Exp.2	2047	Male	OM	Incorrect control	Non-corresponding	0.00137089
Exp.2	2047	Male	PM	True memory	Corresponding	-0.00133386
Exp.2	2047	Male	PM	True memory	Non-corresponding	0.00658955
Exp.2	2047	Male	PM	False memory	Corresponding	0.00837389
Exp.2	2047	Male	PM	False memory	Non-corresponding	0.00434698
Exp.2	2047	Male	PM	Correct control	Corresponding	0.0183361
Exp.2	2047	Male	PM	Correct control	Non-corresponding	0.00899305
Exp.2	2047	Male	PM	Incorrect control	Corresponding	0.000525209
Exp.2	2047	Male	PM	Incorrect control	Non-corresponding	0.00583491
Exp.2	2048	Male	OP	True memory	Corresponding	0.00864903
Exp.2	2048	Male	OP	True memory	Non-corresponding	0.000394522
Exp.2	2048	Male	OP	False memory	Corresponding	0.0108171
Exp.2	2048	Male	OP	False memory	Non-corresponding	0.00376383
Exp.2	2048	Male	OP	Correct control	Corresponding	-0.00244456
Exp.2	2048	Male	OP	Correct control	Non-corresponding	7.33933e-05
Exp.2	2048	Male	OP	Incorrect control	Corresponding	0.0126144
Exp.2	2048	Male	OP	Incorrect control	Non-corresponding	0.000850959
Exp.2	2048	Male	OM	True memory	Corresponding	0.007217
Exp.2	2048	Male	OM	True memory	Non-corresponding	-0.00240792
Exp.2	2048	Male	OM	False memory	Corresponding	0.00358315
Exp.2	2048	Male	OM	False memory	Non-corresponding	0.000210859
Exp.2	2048	Male	OM	Correct control	Corresponding	-0.00287077
Exp.2	2048	Male	OM	Correct control	Non-corresponding	0.00228475
Exp.2	2048	Male	OM	Incorrect control	Corresponding	0.0103965
Exp.2	2048	Male	OM	Incorrect control	Non-corresponding	0.00690728
Exp.2	2048	Male	PM	True memory	Corresponding	-0.00529917
Exp.2	2048	Male	PM	True memory	Non-corresponding	0.00230859
Exp.2	2048	Male	PM	False memory	Corresponding	0.00765003
Exp.2	2048	Male	PM	False memory	Non-corresponding	0.00204143
Exp.2	2048	Male	PM	Correct control	Corresponding	6.995e-05
Exp.2	2048	Male	PM	Correct control	Non-corresponding	0.00466715
Exp.2	2048	Male	PM	Incorrect control	Corresponding	-0.000634025
Exp.2	2048	Male	PM	Incorrect control	Non-corresponding	-0.000696331
Exp.2	2049	Male	OP	True memory	Corresponding	0.0105907
Exp.2	2049	Male	OP	True memory	Non-corresponding	-0.0050462
Exp.2	2049	Male	OP	False memory	Corresponding	-0.000906249
Exp.2	2049	Male	OP	False memory	Non-corresponding	-0.000381853
Exp.2	2049	Male	OP	Correct control	Corresponding	-0.00501668
Exp.2	2049	Male	OP	Correct control	Non-corresponding	0.000641687
Exp.2	2049	Male	OP	Incorrect control	Corresponding	-0.0058114
Exp.2	2049	Male	OP	Incorrect control	Non-corresponding	-0.00111988
Exp.2	2049	Male	OM	True memory	Corresponding	-0.00445634
Exp.2	2049	Male	OM	True memory	Non-corresponding	0.00575211
Exp.2	2049	Male	OM	False memory	Corresponding	0.016958
Exp.2	2049	Male	OM	False memory	Non-corresponding	0.00144695
Exp.2	2049	Male	OM	Correct control	Corresponding	-0.00158406
Exp.2	2049	Male	OM	Correct control	Non-corresponding	0.00556541
Exp.2	2049	Male	OM	Incorrect control	Corresponding	0.00132455
Exp.2	2049	Male	OM	Incorrect control	Non-corresponding	0.00257989
Exp.2	2049	Male	PM	True memory	Corresponding	0.0198269
Exp.2	2049	Male	PM	True memory	Non-corresponding	0.0104207
Exp.2	2049	Male	PM	False memory	Corresponding	0.00972626
Exp.2	2049	Male	PM	False memory	Non-corresponding	0.00930514
Exp.2	2049	Male	PM	Correct control	Corresponding	0.00428006
Exp.2	2049	Male	PM	Correct control	Non-corresponding	0.00347976
Exp.2	2049	Male	PM	Incorrect control	Corresponding	0.00582566
Exp.2	2049	Male	PM	Incorrect control	Non-corresponding	0.00749065
Exp.2	2050	Male	OP	True memory	Corresponding	-0.00693334
Exp.2	2050	Male	OP	True memory	Non-corresponding	-0.00213088
Exp.2	2050	Male	OP	False memory	Corresponding	0.000221198
Exp.2	2050	Male	OP	False memory	Non-corresponding	-0.00416733
Exp.2	2050	Male	OP	Correct control	Corresponding	0.00772461
Exp.2	2050	Male	OP	Correct control	Non-corresponding	-0.00463981
Exp.2	2050	Male	OP	Incorrect control	Corresponding	0.00591201
Exp.2	2050	Male	OP	Incorrect control	Non-corresponding	-0.00759295
Exp.2	2050	Male	OM	True memory	Corresponding	-0.0106242
Exp.2	2050	Male	OM	True memory	Non-corresponding	-0.00400597
Exp.2	2050	Male	OM	False memory	Corresponding	-0.0063122
Exp.2	2050	Male	OM	False memory	Non-corresponding	-0.00251956
Exp.2	2050	Male	OM	Correct control	Corresponding	0.00477208
Exp.2	2050	Male	OM	Correct control	Non-corresponding	-0.000739697
Exp.2	2050	Male	OM	Incorrect control	Corresponding	0.00752789
Exp.2	2050	Male	OM	Incorrect control	Non-corresponding	0.00132371
Exp.2	2050	Male	PM	True memory	Corresponding	0.00579741
Exp.2	2050	Male	PM	True memory	Non-corresponding	0.00504438
Exp.2	2050	Male	PM	False memory	Corresponding	0.00955106
Exp.2	2050	Male	PM	False memory	Non-corresponding	0.00172134
Exp.2	2050	Male	PM	Correct control	Corresponding	0.0191112
Exp.2	2050	Male	PM	Correct control	Non-corresponding	0.00891081
Exp.2	2050	Male	PM	Incorrect control	Corresponding	0.0151866
Exp.2	2050	Male	PM	Incorrect control	Non-corresponding	0.0119072
Exp.2	2051	Male	OP	True memory	Corresponding	-0.00406173
Exp.2	2051	Male	OP	True memory	Non-corresponding	0.00359242
Exp.2	2051	Male	OP	False memory	Corresponding	-0.00562595
Exp.2	2051	Male	OP	False memory	Non-corresponding	0.00232511
Exp.2	2051	Male	OP	Correct control	Corresponding	0.00791278
Exp.2	2051	Male	OP	Correct control	Non-corresponding	0.00300879
Exp.2	2051	Male	OP	Incorrect control	Corresponding	0.0130792
Exp.2	2051	Male	OP	Incorrect control	Non-corresponding	0.00580514
Exp.2	2051	Male	OM	True memory	Corresponding	-0.0101264
Exp.2	2051	Male	OM	True memory	Non-corresponding	-0.0046411
Exp.2	2051	Male	OM	False memory	Corresponding	-0.000402619
Exp.2	2051	Male	OM	False memory	Non-corresponding	-0.00476124
Exp.2	2051	Male	OM	Correct control	Corresponding	-0.00260618
Exp.2	2051	Male	OM	Correct control	Non-corresponding	-0.00669091
Exp.2	2051	Male	OM	Incorrect control	Corresponding	0.000565993
Exp.2	2051	Male	OM	Incorrect control	Non-corresponding	0.001303
Exp.2	2051	Male	PM	True memory	Corresponding	-0.000891347
Exp.2	2051	Male	PM	True memory	Non-corresponding	0.0108698
Exp.2	2051	Male	PM	False memory	Corresponding	0.00139668
Exp.2	2051	Male	PM	False memory	Non-corresponding	0.00317824
Exp.2	2051	Male	PM	Correct control	Corresponding	0.0104909
Exp.2	2051	Male	PM	Correct control	Non-corresponding	0.00278141
Exp.2	2051	Male	PM	Incorrect control	Corresponding	0.00757064
Exp.2	2051	Male	PM	Incorrect control	Non-corresponding	0.00797296
Exp.2	2052	Male	OP	True memory	Corresponding	0.0274413
Exp.2	2052	Male	OP	True memory	Non-corresponding	0.0068662
Exp.2	2052	Male	OP	False memory	Corresponding	0.00210174
Exp.2	2052	Male	OP	False memory	Non-corresponding	0.00609685
Exp.2	2052	Male	OP	Correct control	Corresponding	0.00708707
Exp.2	2052	Male	OP	Correct control	Non-corresponding	0.000995865
Exp.2	2052	Male	OP	Incorrect control	Corresponding	-0.000595087
Exp.2	2052	Male	OP	Incorrect control	Non-corresponding	0.0026119
Exp.2	2052	Male	OM	True memory	Corresponding	0.00764581
Exp.2	2052	Male	OM	True memory	Non-corresponding	0.00508687
Exp.2	2052	Male	OM	False memory	Corresponding	0.0091219
Exp.2	2052	Male	OM	False memory	Non-corresponding	0.00553191
Exp.2	2052	Male	OM	Correct control	Corresponding	0.00637777
Exp.2	2052	Male	OM	Correct control	Non-corresponding	0.00422572
Exp.2	2052	Male	OM	Incorrect control	Corresponding	0.0114525
Exp.2	2052	Male	OM	Incorrect control	Non-corresponding	0.00964234
Exp.2	2052	Male	PM	True memory	Corresponding	0.00633754
Exp.2	2052	Male	PM	True memory	Non-corresponding	0.00369865
Exp.2	2052	Male	PM	False memory	Corresponding	0.0219647
Exp.2	2052	Male	PM	False memory	Non-corresponding	0.0083507
Exp.2	2052	Male	PM	Correct control	Corresponding	0.00954676
Exp.2	2052	Male	PM	Correct control	Non-corresponding	0.00509373
Exp.2	2052	Male	PM	Incorrect control	Corresponding	0.0138568
Exp.2	2052	Male	PM	Incorrect control	Non-corresponding	0.00377033
Exp.2	2053	Male	OP	True memory	Corresponding	0.0149524
Exp.2	2053	Male	OP	True memory	Non-corresponding	0.00123171
Exp.2	2053	Male	OP	False memory	Corresponding	0.0102633
Exp.2	2053	Male	OP	False memory	Non-corresponding	0.00370046
Exp.2	2053	Male	OP	Correct control	Corresponding	0.0119236
Exp.2	2053	Male	OP	Correct control	Non-corresponding	0.00365669
Exp.2	2053	Male	OP	Incorrect control	Corresponding	0.00932317
Exp.2	2053	Male	OP	Incorrect control	Non-corresponding	0.00468193
Exp.2	2053	Male	OM	True memory	Corresponding	0.00634499
Exp.2	2053	Male	OM	True memory	Non-corresponding	0.00737976
Exp.2	2053	Male	OM	False memory	Corresponding	0.00752885
Exp.2	2053	Male	OM	False memory	Non-corresponding	0.00295319
Exp.2	2053	Male	OM	Correct control	Corresponding	0.0113322
Exp.2	2053	Male	OM	Correct control	Non-corresponding	0.00915721
Exp.2	2053	Male	OM	Incorrect control	Corresponding	-0.000655995
Exp.2	2053	Male	OM	Incorrect control	Non-corresponding	0.00828511
Exp.2	2053	Male	PM	True memory	Corresponding	0.0069982
Exp.2	2053	Male	PM	True memory	Non-corresponding	0.00157304
Exp.2	2053	Male	PM	False memory	Corresponding	0.00746384
Exp.2	2053	Male	PM	False memory	Non-corresponding	0.00464345
Exp.2	2053	Male	PM	Correct control	Corresponding	0.00570925
Exp.2	2053	Male	PM	Correct control	Non-corresponding	0.00973634
Exp.2	2053	Male	PM	Incorrect control	Corresponding	0.00413259
Exp.2	2053	Male	PM	Incorrect control	Non-corresponding	0.00526315
Exp.2	2054	Male	OP	True memory	Corresponding	-0.00944822
Exp.2	2054	Male	OP	True memory	Non-corresponding	-0.00288577
Exp.2	2054	Male	OP	False memory	Corresponding	0.0062842
Exp.2	2054	Male	OP	False memory	Non-corresponding	0.000645741
Exp.2	2054	Male	OP	Correct control	Corresponding	-0.00720558
Exp.2	2054	Male	OP	Correct control	Non-corresponding	0.000354977
Exp.2	2054	Male	OP	Incorrect control	Corresponding	-0.00242209
Exp.2	2054	Male	OP	Incorrect control	Non-corresponding	0.00205194
Exp.2	2054	Male	OM	True memory	Corresponding	0.00904048
Exp.2	2054	Male	OM	True memory	Non-corresponding	-0.00199077
Exp.2	2054	Male	OM	False memory	Corresponding	-0.00141309
Exp.2	2054	Male	OM	False memory	Non-corresponding	0.00383813
Exp.2	2054	Male	OM	Correct control	Corresponding	-0.0115768
Exp.2	2054	Male	OM	Correct control	Non-corresponding	-0.00201775
Exp.2	2054	Male	OM	Incorrect control	Corresponding	0.00326543
Exp.2	2054	Male	OM	Incorrect control	Non-corresponding	-0.000633518
Exp.2	2054	Male	PM	True memory	Corresponding	0.00825148
Exp.2	2054	Male	PM	True memory	Non-corresponding	0.0032109
Exp.2	2054	Male	PM	False memory	Corresponding	0.00622646
Exp.2	2054	Male	PM	False memory	Non-corresponding	0.00260852
Exp.2	2054	Male	PM	Correct control	Corresponding	-0.00201237
Exp.2	2054	Male	PM	Correct control	Non-corresponding	-0.00190351
Exp.2	2054	Male	PM	Incorrect control	Corresponding	0.00804326
Exp.2	2054	Male	PM	Incorrect control	Non-corresponding	0.00633417
Exp.2	2055	Male	OP	True memory	Corresponding	0.00695367
Exp.2	2055	Male	OP	True memory	Non-corresponding	-0.00242544
Exp.2	2055	Male	OP	False memory	Corresponding	0.00691674
Exp.2	2055	Male	OP	False memory	Non-corresponding	0.00256156
Exp.2	2055	Male	OP	Correct control	Corresponding	-0.00213992
Exp.2	2055	Male	OP	Correct control	Non-corresponding	-0.0015258
Exp.2	2055	Male	OP	Incorrect control	Corresponding	-0.00258461
Exp.2	2055	Male	OP	Incorrect control	Non-corresponding	0.000311301
Exp.2	2055	Male	OM	True memory	Corresponding	-0.0115886
Exp.2	2055	Male	OM	True memory	Non-corresponding	-0.0018313
Exp.2	2055	Male	OM	False memory	Corresponding	-0.00213452
Exp.2	2055	Male	OM	False memory	Non-corresponding	-0.00206967
Exp.2	2055	Male	OM	Correct control	Corresponding	0.0181782
Exp.2	2055	Male	OM	Correct control	Non-corresponding	-0.00178462
Exp.2	2055	Male	OM	Incorrect control	Corresponding	-0.00821476
Exp.2	2055	Male	OM	Incorrect control	Non-corresponding	0.00152514
Exp.2	2055	Male	PM	True memory	Corresponding	0.00353304
Exp.2	2055	Male	PM	True memory	Non-corresponding	-0.0046412
Exp.2	2055	Male	PM	False memory	Corresponding	0.00251886
Exp.2	2055	Male	PM	False memory	Non-corresponding	-0.000131344
Exp.2	2055	Male	PM	Correct control	Corresponding	-0.00569832
Exp.2	2055	Male	PM	Correct control	Non-corresponding	-0.00234663
Exp.2	2055	Male	PM	Incorrect control	Corresponding	0.00286504
Exp.2	2055	Male	PM	Incorrect control	Non-corresponding	-0.00196837
Exp.2	2056	Male	OP	True memory	Corresponding	0.00666878
Exp.2	2056	Male	OP	True memory	Non-corresponding	-0.000262653
Exp.2	2056	Male	OP	False memory	Corresponding	-0.0171328
Exp.2	2056	Male	OP	False memory	Non-corresponding	-0.00341959
Exp.2	2056	Male	OP	Correct control	Corresponding	0.00387313
Exp.2	2056	Male	OP	Correct control	Non-corresponding	-0.00148549
Exp.2	2056	Male	OP	Incorrect control	Corresponding	0.00181815
Exp.2	2056	Male	OP	Incorrect control	Non-corresponding	0.00292505
Exp.2	2056	Male	OM	True memory	Corresponding	-0.000871945
Exp.2	2056	Male	OM	True memory	Non-corresponding	-0.000898694
Exp.2	2056	Male	OM	False memory	Corresponding	0.00369496
Exp.2	2056	Male	OM	False memory	Non-corresponding	-0.000574367
Exp.2	2056	Male	OM	Correct control	Corresponding	-0.000252135
Exp.2	2056	Male	OM	Correct control	Non-corresponding	-0.000523223
Exp.2	2056	Male	OM	Incorrect control	Corresponding	0.00391816
Exp.2	2056	Male	OM	Incorrect control	Non-corresponding	0.00136368
Exp.2	2056	Male	PM	True memory	Corresponding	0.000422913
Exp.2	2056	Male	PM	True memory	Non-corresponding	-0.000352995
Exp.2	2056	Male	PM	False memory	Corresponding	0.0309113
Exp.2	2056	Male	PM	False memory	Non-corresponding	0.0102217
Exp.2	2056	Male	PM	Correct control	Corresponding	-0.00119246
Exp.2	2056	Male	PM	Correct control	Non-corresponding	0.00416572
Exp.2	2056	Male	PM	Incorrect control	Corresponding	0.0115821
Exp.2	2056	Male	PM	Incorrect control	Non-corresponding	0.00424499
Exp.2	2057	Male	OP	True memory	Corresponding	0.0129684
Exp.2	2057	Male	OP	True memory	Non-corresponding	0.00943336
Exp.2	2057	Male	OP	False memory	Corresponding	-0.000326947
Exp.2	2057	Male	OP	False memory	Non-corresponding	-0.000603149
Exp.2	2057	Male	OP	Correct control	Corresponding	-0.00292406
Exp.2	2057	Male	OP	Correct control	Non-corresponding	-0.00231896
Exp.2	2057	Male	OP	Incorrect control	Corresponding	-0.00121843
Exp.2	2057	Male	OP	Incorrect control	Non-corresponding	0.00417344
Exp.2	2057	Male	OM	True memory	Corresponding	0.0112149
Exp.2	2057	Male	OM	True memory	Non-corresponding	0.00928302
Exp.2	2057	Male	OM	False memory	Corresponding	0.0013463
Exp.2	2057	Male	OM	False memory	Non-corresponding	0.00541063
Exp.2	2057	Male	OM	Correct control	Corresponding	0.0113316
Exp.2	2057	Male	OM	Correct control	Non-corresponding	-5.41363e-05
Exp.2	2057	Male	OM	Incorrect control	Corresponding	0.023157
Exp.2	2057	Male	OM	Incorrect control	Non-corresponding	0.00383179
Exp.2	2057	Male	PM	True memory	Corresponding	0.014789
Exp.2	2057	Male	PM	True memory	Non-corresponding	0.00327324
Exp.2	2057	Male	PM	False memory	Corresponding	-0.000703013
Exp.2	2057	Male	PM	False memory	Non-corresponding	-0.00298431
Exp.2	2057	Male	PM	Correct control	Corresponding	0.0172905
Exp.2	2057	Male	PM	Correct control	Non-corresponding	0.00130472
Exp.2	2057	Male	PM	Incorrect control	Corresponding	0.0188523
Exp.2	2057	Male	PM	Incorrect control	Non-corresponding	-0.000138713
Exp.2	2058	Male	OP	True memory	Corresponding	0.0103103
Exp.2	2058	Male	OP	True memory	Non-corresponding	-0.00244816
Exp.2	2058	Male	OP	False memory	Corresponding	0.0143198
Exp.2	2058	Male	OP	False memory	Non-corresponding	-0.00363576
Exp.2	2058	Male	OP	Correct control	Corresponding	0.00365497
Exp.2	2058	Male	OP	Correct control	Non-corresponding	-0.00141915
Exp.2	2058	Male	OP	Incorrect control	Corresponding	0.00748229
Exp.2	2058	Male	OP	Incorrect control	Non-corresponding	0.000472458
Exp.2	2058	Male	OM	True memory	Corresponding	0.00406798
Exp.2	2058	Male	OM	True memory	Non-corresponding	-0.00330625
Exp.2	2058	Male	OM	False memory	Corresponding	-0.00725133
Exp.2	2058	Male	OM	False memory	Non-corresponding	0.00673126
Exp.2	2058	Male	OM	Correct control	Corresponding	-0.00280626
Exp.2	2058	Male	OM	Correct control	Non-corresponding	8.72409e-05
Exp.2	2058	Male	OM	Incorrect control	Corresponding	-0.00715426
Exp.2	2058	Male	OM	Incorrect control	Non-corresponding	0.00179157
Exp.2	2058	Male	PM	True memory	Corresponding	-0.0071342
Exp.2	2058	Male	PM	True memory	Non-corresponding	-0.0073255
Exp.2	2058	Male	PM	False memory	Corresponding	-0.00455847
Exp.2	2058	Male	PM	False memory	Non-corresponding	-0.00240061
Exp.2	2058	Male	PM	Correct control	Corresponding	-0.00613773
Exp.2	2058	Male	PM	Correct control	Non-corresponding	-0.00849849
Exp.2	2058	Male	PM	Incorrect control	Corresponding	-0.00717831
Exp.2	2058	Male	PM	Incorrect control	Non-corresponding	-0.00253662
Exp.2	2059	Male	OP	True memory	Corresponding	0.00202272
Exp.2	2059	Male	OP	True memory	Non-corresponding	-0.00680284
Exp.2	2059	Male	OP	False memory	Corresponding	0.00616973
Exp.2	2059	Male	OP	False memory	Non-corresponding	0.000129639
Exp.2	2059	Male	OP	Correct control	Corresponding	0.00161203
Exp.2	2059	Male	OP	Correct control	Non-corresponding	-0.00152364
Exp.2	2059	Male	OP	Incorrect control	Corresponding	0.00518945
Exp.2	2059	Male	OP	Incorrect control	Non-corresponding	-0.000237362
Exp.2	2059	Male	OM	True memory	Corresponding	-0.00939902
Exp.2	2059	Male	OM	True memory	Non-corresponding	-0.00627375
Exp.2	2059	Male	OM	False memory	Corresponding	-0.00253327
Exp.2	2059	Male	OM	False memory	Non-corresponding	0.000861378
Exp.2	2059	Male	OM	Correct control	Corresponding	-0.000495829
Exp.2	2059	Male	OM	Correct control	Non-corresponding	-0.00799494
Exp.2	2059	Male	OM	Incorrect control	Corresponding	-0.00872286
Exp.2	2059	Male	OM	Incorrect control	Non-corresponding	-0.00453673
Exp.2	2059	Male	PM	True memory	Corresponding	0.015025
Exp.2	2059	Male	PM	True memory	Non-corresponding	0.0112182
Exp.2	2059	Male	PM	False memory	Corresponding	0.0172364
Exp.2	2059	Male	PM	False memory	Non-corresponding	0.00797386
Exp.2	2059	Male	PM	Correct control	Corresponding	0.0207279
Exp.2	2059	Male	PM	Correct control	Non-corresponding	0.00646361
Exp.2	2059	Male	PM	Incorrect control	Corresponding	-0.0090275
Exp.2	2059	Male	PM	Incorrect control	Non-corresponding	0.00205715
Exp.2	2060	Male	OP	True memory	Corresponding	-0.00139086
Exp.2	2060	Male	OP	True memory	Non-corresponding	0.00131762
Exp.2	2060	Male	OP	False memory	Corresponding	0.0120762
Exp.2	2060	Male	OP	False memory	Non-corresponding	0.00309318
Exp.2	2060	Male	OP	Correct control	Corresponding	-6.48773e-05
Exp.2	2060	Male	OP	Correct control	Non-corresponding	0.00258265
Exp.2	2060	Male	OP	Incorrect control	Corresponding	-0.00101364
Exp.2	2060	Male	OP	Incorrect control	Non-corresponding	0.00161683
Exp.2	2060	Male	OM	True memory	Corresponding	0.00785788
Exp.2	2060	Male	OM	True memory	Non-corresponding	0.00810111
Exp.2	2060	Male	OM	False memory	Corresponding	0.0113125
Exp.2	2060	Male	OM	False memory	Non-corresponding	0.00537663
Exp.2	2060	Male	OM	Correct control	Corresponding	0.000449711
Exp.2	2060	Male	OM	Correct control	Non-corresponding	0.00647704
Exp.2	2060	Male	OM	Incorrect control	Corresponding	-0.00218531
Exp.2	2060	Male	OM	Incorrect control	Non-corresponding	0.00688014
Exp.2	2060	Male	PM	True memory	Corresponding	-0.000175703
Exp.2	2060	Male	PM	True memory	Non-corresponding	0.00237489
Exp.2	2060	Male	PM	False memory	Corresponding	0.0235272
Exp.2	2060	Male	PM	False memory	Non-corresponding	0.00644121
Exp.2	2060	Male	PM	Correct control	Corresponding	0.000638117
Exp.2	2060	Male	PM	Correct control	Non-corresponding	0.00809078
Exp.2	2060	Male	PM	Incorrect control	Corresponding	0.0123641
Exp.2	2060	Male	PM	Incorrect control	Non-corresponding	0.00736069
Exp.2	2061	Male	OP	True memory	Corresponding	0.00750144
Exp.2	2061	Male	OP	True memory	Non-corresponding	0.00275753
Exp.2	2061	Male	OP	False memory	Corresponding	0.0203641
Exp.2	2061	Male	OP	False memory	Non-corresponding	0.00622583
Exp.2	2061	Male	OP	Correct control	Corresponding	0.0127717
Exp.2	2061	Male	OP	Correct control	Non-corresponding	0.00700942
Exp.2	2061	Male	OP	Incorrect control	Corresponding	0.00107679
Exp.2	2061	Male	OP	Incorrect control	Non-corresponding	0.00376628
Exp.2	2061	Male	OM	True memory	Corresponding	0.00124994
Exp.2	2061	Male	OM	True memory	Non-corresponding	0.00686728
Exp.2	2061	Male	OM	False memory	Corresponding	0.0118608
Exp.2	2061	Male	OM	False memory	Non-corresponding	0.00564034
Exp.2	2061	Male	OM	Correct control	Corresponding	0.00518519
Exp.2	2061	Male	OM	Correct control	Non-corresponding	0.00659459
Exp.2	2061	Male	OM	Incorrect control	Corresponding	0.00384511
Exp.2	2061	Male	OM	Incorrect control	Non-corresponding	0.00483769
Exp.2	2061	Male	PM	True memory	Corresponding	0.013478
Exp.2	2061	Male	PM	True memory	Non-corresponding	0.00269655
Exp.2	2061	Male	PM	False memory	Corresponding	0.0191886
Exp.2	2061	Male	PM	False memory	Non-corresponding	0.0043157
Exp.2	2061	Male	PM	Correct control	Corresponding	0.0140038
Exp.2	2061	Male	PM	Correct control	Non-corresponding	0.00360769
Exp.2	2061	Male	PM	Incorrect control	Corresponding	0.00473619
Exp.2	2061	Male	PM	Incorrect control	Non-corresponding	-0.00457743
Exp.2	2062	Female	OP	True memory	Corresponding	0.0245494
Exp.2	2062	Female	OP	True memory	Non-corresponding	0.00497654
Exp.2	2062	Female	OP	False memory	Corresponding	-0.00963323
Exp.2	2062	Female	OP	False memory	Non-corresponding	-0.00328915
Exp.2	2062	Female	OP	Correct control	Corresponding	0.00322558
Exp.2	2062	Female	OP	Correct control	Non-corresponding	-0.00252431
Exp.2	2062	Female	OP	Incorrect control	Corresponding	-0.00443655
Exp.2	2062	Female	OP	Incorrect control	Non-corresponding	0.00435674
Exp.2	2062	Female	OM	True memory	Corresponding	0.00110594
Exp.2	2062	Female	OM	True memory	Non-corresponding	-0.00397416
Exp.2	2062	Female	OM	False memory	Corresponding	0.0157396
Exp.2	2062	Female	OM	False memory	Non-corresponding	-0.000689483
Exp.2	2062	Female	OM	Correct control	Corresponding	-0.00416083
Exp.2	2062	Female	OM	Correct control	Non-corresponding	-0.00338938
Exp.2	2062	Female	OM	Incorrect control	Corresponding	-0.00640488
Exp.2	2062	Female	OM	Incorrect control	Non-corresponding	-0.00439382
Exp.2	2062	Female	PM	True memory	Corresponding	0.00795148
Exp.2	2062	Female	PM	True memory	Non-corresponding	-0.00203267
Exp.2	2062	Female	PM	False memory	Corresponding	0.0169854
Exp.2	2062	Female	PM	False memory	Non-corresponding	0.0113897
Exp.2	2062	Female	PM	Correct control	Corresponding	0.00695217
Exp.2	2062	Female	PM	Correct control	Non-corresponding	-0.00235911
Exp.2	2062	Female	PM	Incorrect control	Corresponding	0.00938254
Exp.2	2062	Female	PM	Incorrect control	Non-corresponding	0.00543616
Exp.2	2063	Male	OP	True memory	Corresponding	0.00574655
Exp.2	2063	Male	OP	True memory	Non-corresponding	0.00329267
Exp.2	2063	Male	OP	False memory	Corresponding	-0.00388336
Exp.2	2063	Male	OP	False memory	Non-corresponding	0.0028656
Exp.2	2063	Male	OP	Correct control	Corresponding	0.00390144
Exp.2	2063	Male	OP	Correct control	Non-corresponding	0.00377942
Exp.2	2063	Male	OP	Incorrect control	Corresponding	0.00843265
Exp.2	2063	Male	OP	Incorrect control	Non-corresponding	0.000578553
Exp.2	2063	Male	OM	True memory	Corresponding	-0.0140269
Exp.2	2063	Male	OM	True memory	Non-corresponding	-0.000968902
Exp.2	2063	Male	OM	False memory	Corresponding	0.0102901
Exp.2	2063	Male	OM	False memory	Non-corresponding	-0.00380742
Exp.2	2063	Male	OM	Correct control	Corresponding	0.00582098
Exp.2	2063	Male	OM	Correct control	Non-corresponding	0.00242191
Exp.2	2063	Male	OM	Incorrect control	Corresponding	-0.00495828
Exp.2	2063	Male	OM	Incorrect control	Non-corresponding	0.000333736
Exp.2	2063	Male	PM	True memory	Corresponding	-0.00154961
Exp.2	2063	Male	PM	True memory	Non-corresponding	-0.00215229
Exp.2	2063	Male	PM	False memory	Corresponding	-0.00979325
Exp.2	2063	Male	PM	False memory	Non-corresponding	-0.00292317
Exp.2	2063	Male	PM	Correct control	Corresponding	-0.00856845
Exp.2	2063	Male	PM	Correct control	Non-corresponding	-0.00542764
Exp.2	2063	Male	PM	Incorrect control	Corresponding	-0.00876998
Exp.2	2063	Male	PM	Incorrect control	Non-corresponding	-0.00614062
Exp.2	2064	Female	OP	True memory	Corresponding	0.015394
Exp.2	2064	Female	OP	True memory	Non-corresponding	-0.00258328
Exp.2	2064	Female	OP	False memory	Corresponding	0.0110921
Exp.2	2064	Female	OP	False memory	Non-corresponding	0.00504255
Exp.2	2064	Female	OP	Correct control	Corresponding	0.0177742
Exp.2	2064	Female	OP	Correct control	Non-corresponding	0.000748066
Exp.2	2064	Female	OP	Incorrect control	Corresponding	0.00435521
Exp.2	2064	Female	OP	Incorrect control	Non-corresponding	0.00291572
Exp.2	2064	Female	OM	True memory	Corresponding	-0.0024445
Exp.2	2064	Female	OM	True memory	Non-corresponding	-0.000942581
Exp.2	2064	Female	OM	False memory	Corresponding	0.00830772
Exp.2	2064	Female	OM	False memory	Non-corresponding	-0.000981584
Exp.2	2064	Female	OM	Correct control	Corresponding	-0.00625802
Exp.2	2064	Female	OM	Correct control	Non-corresponding	-0.00918024
Exp.2	2064	Female	OM	Incorrect control	Corresponding	-0.00115012
Exp.2	2064	Female	OM	Incorrect control	Non-corresponding	-0.00105652
Exp.2	2064	Female	PM	True memory	Corresponding	-0.00338145
Exp.2	2064	Female	PM	True memory	Non-corresponding	0.00161358
Exp.2	2064	Female	PM	False memory	Corresponding	0.0157684
Exp.2	2064	Female	PM	False memory	Non-corresponding	0.0017851
Exp.2	2064	Female	PM	Correct control	Corresponding	0.0093168
Exp.2	2064	Female	PM	Correct control	Non-corresponding	0.00461155
Exp.2	2064	Female	PM	Incorrect control	Corresponding	0.00781008
Exp.2	2064	Female	PM	Incorrect control	Non-corresponding	0.0041881
Exp.2	2065	Female	OP	True memory	Corresponding	0.002728
Exp.2	2065	Female	OP	True memory	Non-corresponding	0.00343056
Exp.2	2065	Female	OP	False memory	Corresponding	0.0198806
Exp.2	2065	Female	OP	False memory	Non-corresponding	0.0054641
Exp.2	2065	Female	OP	Correct control	Corresponding	0.0146618
Exp.2	2065	Female	OP	Correct control	Non-corresponding	0.00602268
Exp.2	2065	Female	OP	Incorrect control	Corresponding	-0.00926287
Exp.2	2065	Female	OP	Incorrect control	Non-corresponding	0.000166664
Exp.2	2065	Female	OM	True memory	Corresponding	0.00666456
Exp.2	2065	Female	OM	True memory	Non-corresponding	-0.00134502
Exp.2	2065	Female	OM	False memory	Corresponding	0.0030451
Exp.2	2065	Female	OM	False memory	Non-corresponding	-0.000167411
Exp.2	2065	Female	OM	Correct control	Corresponding	0.00489777
Exp.2	2065	Female	OM	Correct control	Non-corresponding	-0.00402536
Exp.2	2065	Female	OM	Incorrect control	Corresponding	0.00517495
Exp.2	2065	Female	OM	Incorrect control	Non-corresponding	-0.00773052
Exp.2	2065	Female	PM	True memory	Corresponding	0.0134457
Exp.2	2065	Female	PM	True memory	Non-corresponding	0.00370023
Exp.2	2065	Female	PM	False memory	Corresponding	0.00937638
Exp.2	2065	Female	PM	False memory	Non-corresponding	0.00340016
Exp.2	2065	Female	PM	Correct control	Corresponding	0.00391943
Exp.2	2065	Female	PM	Correct control	Non-corresponding	-0.00200928
Exp.2	2065	Female	PM	Incorrect control	Corresponding	0.014018
Exp.2	2065	Female	PM	Incorrect control	Non-corresponding	0.00274667
Exp.2	2066	Male	OP	True memory	Corresponding	0.0105586
Exp.2	2066	Male	OP	True memory	Non-corresponding	0.00034373
Exp.2	2066	Male	OP	False memory	Corresponding	0.0309402
Exp.2	2066	Male	OP	False memory	Non-corresponding	0.00356038
Exp.2	2066	Male	OP	Correct control	Corresponding	0.0178538
Exp.2	2066	Male	OP	Correct control	Non-corresponding	0.00727913
Exp.2	2066	Male	OP	Incorrect control	Corresponding	0.0123324
Exp.2	2066	Male	OP	Incorrect control	Non-corresponding	0.00448427
Exp.2	2066	Male	OM	True memory	Corresponding	0.00998662
Exp.2	2066	Male	OM	True memory	Non-corresponding	0.00257632
Exp.2	2066	Male	OM	False memory	Corresponding	-0.00106549
Exp.2	2066	Male	OM	False memory	Non-corresponding	-0.00533351
Exp.2	2066	Male	OM	Correct control	Corresponding	0.0124649
Exp.2	2066	Male	OM	Correct control	Non-corresponding	-0.00299982
Exp.2	2066	Male	OM	Incorrect control	Corresponding	0.000421254
Exp.2	2066	Male	OM	Incorrect control	Non-corresponding	-0.00512227
Exp.2	2066	Male	PM	True memory	Corresponding	0.0213797
Exp.2	2066	Male	PM	True memory	Non-corresponding	0.00679092
Exp.2	2066	Male	PM	False memory	Corresponding	0.0150234
Exp.2	2066	Male	PM	False memory	Non-corresponding	0.0100771
Exp.2	2066	Male	PM	Correct control	Corresponding	0.00325875
Exp.2	2066	Male	PM	Correct control	Non-corresponding	0.00467071
Exp.2	2066	Male	PM	Incorrect control	Corresponding	-0.000982184
Exp.2	2066	Male	PM	Incorrect control	Non-corresponding	0.00655554

[truncated: 3 more sheets: Supplementary Table6.activation, Supplementary Table 8, Supplementary Table 9]
